# Supplementary material for: Targeting the tumor vasculature with engineered cystine-knot miniproteins
Source: Nat Commun. 2020 Jan 15;11:295. doi: 10.1038/s41467-019-13948-y (PMC6962393; doi:10.1038/s41467-019-13948-y)
Supplement: Supplementary file 3 — Source Data [file 41467_2019_13948_MOESM3_ESM.xlsx]

## Sheet: Figure 2b
Figure 2b	ELISA
	Construct name	FN-B		FN-67B89		FN-6789		streptavidin		milk powder		bovine serum albumin
	MC-FN-010	1.69246	1.63084	1.56582	1.61909	0.838654	1.05411	0.40319	0.39945	0.627611	0.64593	0.123027	0.123142
	MC-FN-020	1.75633	1.7221	1.64326	1.69495	1.49916	1.51906	1.29128	1.22367	1.53004	1.53561	0.0992735	0.0891044
	MC-FN-030	1.48741	1.42622	1.51479	1.50832	0.177523	0.249165	0.0660795	0.0878982	0.0466585	0.0468982	0.0249047	0.0247512
	MC-FN-040	1.64647	1.64575	1.64235	1.59018	0.717716	0.808491	0.368808	0.32426	0.38914	0.421317	0.0359948	0.0353808
	MC-FN-050	1.58677	1.58519	1.52108	1.49437	0.738911	0.829926	0.400601	0.397868	0.55923	0.470229	0.0411753	0.0432091
	MC-FN-060	1.64513	1.65299	1.63741	1.6036	0.975752	0.955276	0.56182	0.565608	1.10503	1.06307	0.0730257	0.0751746
	MC-Myc-010	0.0596715	0.0578296	0.0951674	0.082504	0.143212	0.115237	0.186689	0.13853	0.0334237	0.0357645	0.0174985	0.017959
	PBS	0.0367321	0.0339988	0.0238807	0.0244082	0.0294912	0.0268058	0.0222982	0.0290117	0.0251754	0.0268538	0.0188416	0.0223336
values are presented as absorbance at 450 nm

## Sheet: Figure 2c
Figure 2c	ELISA
MC-FN-010								MC-FN-030								MC-FN-040
Concentration [nM]	FN-B		FN-67B89		FN-6789			Concentration [nM]	FN-B		FN-67B89		FN-6789			Concentration [nM]	FN-B		FN-67B89		FN-6789
200	1.66083	1.67542	1.70595	1.76258	0.541009	0.520059		6400	1.66696	1.6723	1.73667	1.6499	0.509481	0.484538		1600	1.73824	1.78925	1.89439	2.00271	0.946053	0.972344
100	1.80184	1.66902	1.56783	1.57253	0.371234	0.373464		3200	1.67392	1.66701	1.63809	1.54359	0.370508	0.360915		400	1.85252	1.89824	1.87737	2.01893	0.528564	0.588301
25	1.69458	1.62992	1.27525	1.33337	0.214112	0.218571		400	1.31862	1.2744	1.18349	1.10905	0.139128	0.11989		100	1.78301	1.75651	1.65798	1.68331	0.242684	0.248699
6.25	1.08244	1.03232	0.669405	0.683618	0.11289	0.109363		200	0.916874	0.903007	0.877906	0.804661	0.0902287	0.0848357		50	1.44392	1.37102	1.33549	1.33142	0.147011	0.149811
3.125	0.720568	0.726137	0.344216	0.421072	0.0762795	0.0774204		100	0.584184	0.552051	0.531054	0.491967	0.0628489	0.0582857		25	1.20652	1.11067	1.00159	1.14653	0.0985256	0.103348
1.5625	0.378689	0.403583	0.193657	0.204088	0.0521667	0.0548632		50	0.323111	0.320048	0.322896	0.290171	0.0503518	0.0446476		12.5	0.762057	0.652014	0.606419	0.629401	0.0587005	0.0638342
0.78125	0.175979	0.18049	0.0912981	0.0933614	0.0347951	0.0351062		25	0.173696	0.161444	0.175432	0.156691	0.0374397	0.037336		6.25	0.355634	0.358975	0.287535	0.315102	0.038062	0.0449588
0.390625	0.0845369	0.0863189	0.0574267	0.0555927	0.0281576	0.0288317		12.5	0.0928346	0.0932244	0.119037	0.0882606	0.0343284	0.0308022		3.125	0.210841	0.207667	0.185691	0.190677	0.0345877	0.0398769
0.195312	0.0521812	0.05168	0.036909	0.0426975	0.0264982	0.0285724		3.125	0.0456098	0.0422127	0.0716401	0.0510651	0.027639	0.0292465		1.5625	0.133655	0.109597	0.102302	0.111701	0.0309578	0.0357285
0.0976562	0.037312	0.0378133	0.0346738	0.0350177	0.027639	0.0279501		0.78125	0.0438277	0.0325227	0.0557646	0.0374248	0.0291947	0.0258759		0.78125	0.0647113	0.0656024	0.0726717	0.0703219	0.0302837	0.0346914
0	0.0623167	0.0405977	0.0335849	0.035075	0.0264463	0.0273279		0	0.0301838	0.0286245	0.0479702	0.0394307	0.042366	0.0234387		0	0.0489512	0.031576	0.0366797	0.0432706	0.0303355	0.032306
MC-FN-050								MC-FN-060								MC-Myc-010
Concentration [nM]	FN-B		FN-67B89		FN-6789			Concentration [nM]	FN-B		FN-67B89		FN-6789			Concentration [nM]	FN-B		FN-67B89		FN-6789
1600	1.36475	1.34139	1.49197	1.47144	0.782033	0.725484		1600	1.12779	1.1547	1.50548	1.51334	1.03516	1.05313		6400	0.128746	0.129196	0.19969	0.195428	0.330784	0.313908
400	1.46419	1.46865	1.30562	1.28343	0.470663	0.476836		400	1.42061	1.34971	1.36313	1.34669	0.780689	0.764859		1600	0.0840448	0.0808487	0.119216	0.122482	0.166611	0.168503
200	1.33265	1.36416	1.18115	1.09437	0.351492	0.345269		100	1.45226	1.45537	1.14113	1.11523	0.475094	0.496897		400	0.0492475	0.0492025	0.0725039	0.0769869	0.0865662	0.0893041
100	1.24199	1.2509	0.981127	0.911224	0.227491	0.227989		50	1.4266	1.39896	1.04782	0.997952	0.350397	0.355673		100	0.0307459	0.0317813	0.0438898	0.0443325	0.0443036	0.0445027
50	0.949567	0.903651	0.665818	0.668585	0.148093	0.14426		25	1.19423	1.22115	0.78282	0.823445	0.223011	0.228835		50	0.0266044	0.0273697	0.036418	0.037857	0.0353931	0.0368367
25	0.638597	0.651201	0.413217	0.402756	0.0876614	0.0839279		12.5	0.862326	0.864622	0.483673	0.564313	0.130671	0.131168		25	0.0242186	0.025299	0.0316582	0.0340934	0.0289218	0.0294196
12.5	0.403208	0.402623	0.238267	0.214966	0.0535625	0.0515216		6.25	0.586828	0.574044	0.257472	0.302358	0.0764112	0.0747187		6.25	0.022508	0.0235434	0.0282267	0.0311601	0.0253377	0.025935
6.25	0.190913	0.196315	0.119714	0.107372	0.034746	0.0353433		3.125	0.29634	0.291884	0.145229	0.148882	0.0510736	0.0524176		1.5625	0.0230482	0.0222829	0.0284481	0.0313814	0.0242425	0.0241927
3.125	0.117357	0.0949387	0.0739429	0.0637591	0.0318588	0.0282746		1.5625	0.134958	0.164398	0.0739982	0.0837946	0.0330535	0.0336508		0.390625	0.0229131	0.0231382	0.030994	0.0318242	0.0235456	0.0236452
0.78125	0.0410996	0.0376784	0.0459376	0.0427828	0.0270799	0.0251883		0.78125	0.0634725	0.0642828	0.0476533	0.0467678	0.0273288	0.0272293		0.0976562	0.0226881	0.0231382	0.0325437	0.0349236	0.0295191	0.0240434
0	0.0268295	0.0218778	0.056066	0.0349236	0.0270799	0.0255368		0	0.0223729	0.025479	0.0334293	0.0343702	0.0234461	0.024143		0	0.0226881	0.0212926	0.0347022	0.0382444	0.0236452	0.0267315
values are presented as absorbance at 450 nm

## Sheet: Figure 2d
Figure 2d	SPR
	MC-FN-010											MC-FN-030											MC-FN-040											MC-FN-050
		time [s]	Conctration 0 nM	Conctration 50 nM	Conctration 100 nM	Conctration 200 nM	Conctration 300 nM	Conctration 500 nM	Conctration 750 nM	Conctration 1000 nM			time [s]	Conctration 0 nM	Conctration 50 nM	Conctration 100 nM	Conctration 200 nM	Conctration 300 nM	Conctration 500 nM	Conctration 750 nM	Conctration 1000 nM			time [s]	Conctration 0 nM	Conctration 50 nM	Conctration 100 nM	Conctration 200 nM	Conctration 300 nM	Conctration 500 nM	Conctration 750 nM	Conctration 1000 nM			time [s]	Conctration 0 nM	Conctration 50 nM	Conctration 100 nM	Conctration 200 nM	Conctration 300 nM	Conctration 500 nM	Conctration 750 nM	Conctration 1000 nM
		-58.14	0.137665	0.203064	-0.0188904	0.432251	0.192291	0.137634	0.181915	0.35025			-58.14	0.252289	0.020874	0.372437	0.159698	0.0326233	0.27359	0.352356	0.0566406			-58.14	0.252289	0.020874	0.372437	0.159698	0.0326233	0.27359	0.352356	0.0566406			-58.14	0.0910339	0.0751343	0.197205	0.257355	0.250275	0.234283	0.0551147	0.417267
		-57.14	0.232208	0.0327454	-0.0587463	0.432251	0.154022	-0.0248718	-0.0688782	0.244781			-57.14	0.324158	0.045105	0.452118	0.21048	0.212311	0.143127	0.185181	0.111328			-57.14	0.324158	0.045105	0.452118	0.21048	0.212311	0.143127	0.185181	0.111328			-57.14	0.108215	0.173584	0.251892	0.279999	0.041687	0.350677	-0.0292664	0.162567
		-56.14	-0.182648	-0.0164795	-0.0931091	0.0400696	-0.199127	-0.0592346	-0.227448	0.0065			-56.14	-0.345367	0.268524	0.0411987	0.124542	-0.114258	-0.204529	-0.0367126	0.147278			-56.14	-0.345367	0.268524	0.0411987	0.124542	-0.114258	-0.204529	-0.0367126	0.147278			-56.14	0.354309	-0.10144	-0.052002	0.0011	-0.00128	-0.0352478	0.153564	0.153198
		-55.14	-0.0779724	0.141357	0.0475159	0.079895	0.211823	0.33374	0.424896	0.362762			-55.14	0.11322	0.000549	0.0193176	0.0526733	0.184967	0.140778	0.234375	0.299622			-55.14	0.11322	0.000549	0.0193176	0.0526733	0.184967	0.140778	0.234375	0.299622			-55.14	0.310577	0.0649719	-0.153564	0.461273	-0.0262756	0.142883	0.0152588	0.438354
		-54.14	0.264221	0.27417	0.167053	0.430695	0.205566	0.232178	0.193634	0.329926			-54.14	-0.0219421	0.222443	0.206818	0.0620422	0.149811	-0.118591	0.128143	0.151184			-54.14	-0.0219421	0.222443	0.206818	0.0620422	0.149811	-0.118591	0.128143	0.151184			-54.14	0.0840149	-0.130341	0.183929	0.222198	0.0596619	0.231934	0.137939	0.332123
		-53.14	0.11969	0.260864	0.29361	0.494751	0.0649414	0.207947	-0.223541	0.1651			-53.14	-0.0852051	0.102112	-0.0158386	0.17453	0.205292	-0.175629	0.230469	0.019928			-53.14	-0.0852051	0.102112	-0.0158386	0.17453	0.205292	-0.175629	0.230469	0.019928			-53.14	0.223846	-0.0272217	0.39563	0.187042	0.178406	0.11319	0.312134	0.263367
		-52.14	0.0196838	0.0866699	0.22641	0.351776	0.207123	0.386841	0.254578	0.268219			-52.14	0.317902	0.226349	0.515411	0.298767	0.265442	-0.030304	0.289856	0.111328			-52.14	0.317902	0.226349	0.515411	0.298767	0.265442	-0.030304	0.289856	0.111328			-52.14	0.329315	0.126709	0.310486	0.524536	0.2323	0.14444	0.0496521	0.523529
		-51.14	0.366577	0.218689	-0.00247	0.402557	0.154785	0.284515	0.428009	0.461182			-51.14	0.264008	0.352112	0.329468	0.282349	-0.0197144	0.200165	0.0445557	0.12851			-51.14	0.264008	0.352112	0.329468	0.282349	-0.0197144	0.200165	0.0445557	0.12851			-51.14	0.325409	0.100128	0.393311	0.133911	0.557312	0.446777	0.373871	0.397736
		-50.14	0.0579834	0.0460205	-0.0220032	0.0111694	-0.0288086	-0.220947	0.109253	-0.184113			-50.14	-0.28598	0.313843	-0.00336	-0.274689	-0.0345764	-0.00531	0.0656433	0.0761719			-50.14	-0.28598	0.313843	-0.00336	-0.274689	-0.0345764	-0.00531	0.0656433	0.0761719			-50.14	-0.0448914	-0.121735	0.134705	-0.0692139	-0.400513	0.0733337	0.210571	0.0157166
		-49.14	-0.0014	0.0101013	0.0248718	0.0127258	-0.00302	-0.0709534	0.0717468	0.0151062			-49.14	0.0444641	-0.03302	0.292755	-0.105133	0.0295105	-0.0545349	0.0984497	0.098053			-49.14	0.0444641	-0.03302	0.292755	-0.105133	0.0295105	-0.0545349	0.0984497	0.098053			-49.14	-0.270691	0.328247	-0.0559082	0.246429	0.0940247	-0.0993042	0.0137024	0.224304
		-48.14	0.105621	0.267914	0.227203	0.34552	0.0930786	0.100128	0.294403	0.0361938			-48.14	0.00699	0.217743	0.15448	0.15033	0.262299	0.150146	0.0195313	0.066803			-48.14	0.00699	0.217743	0.15448	0.15033	0.262299	0.150146	0.0195313	0.066803			-48.14	0.267609	0.286865	0.397217	0.365936	-0.0372314	0.0881958	0.139496	0.293823
		-47.14	0.0126648	0.353851	0.13501	0.264282	0.309479	0.147797	0.215515	0.265869			-47.14	0.0671387	0.318542	0.30368	0.0331421	0.107635	-0.000641	0.186737	0.199615			-47.14	0.0671387	0.318542	0.30368	0.0331421	0.107635	-0.000641	0.186737	0.199615			-47.14	-0.00742	0.140747	0.0433044	0.190948	0.224487	0.030365	-0.00113	0.363373
		-46.14	0.0439148	0.463226	0.238129	0.0720825	0.11026	0.440765	-0.0469971	0.341644			-46.14	-0.115692	0.12088	0.0263367	0.0370483	0.379486	0.214203	0.00781	0.286316			-46.14	-0.115692	0.12088	0.0263367	0.0370483	0.379486	0.214203	0.00781	0.286316			-46.14	0.258209	0.440765	0.264404	0.0667419	0.29245	0.414764	0.269165	0.186005
		-45.14	0.228302	0.0296326	0.0982971	0.130676	-0.0577087	0.313416	0.175659	0.265106			-45.14	0.0476074	-0.165833	0.221649	0.251892	0.0201111	-0.092804	0.0453186	-0.0105591			-45.14	0.0476074	-0.165833	0.221649	0.251892	0.0201111	-0.092804	0.0453186	-0.0105591			-45.14	0.0738525	0.236847	0.126892	0.159698	0.131531	0.276459	0.141846	0.0407104
		-44.14	0.127502	-0.00317	-0.0509338	-0.138855	0.104004	0.143097	0.19989	-0.0833435			-44.14	0.0991516	0.00681	0.141968	-0.0113831	-0.0423889	-0.120148	-0.11795	-0.260559			-44.14	0.0991516	0.00681	0.141968	-0.0113831	-0.0423889	-0.120148	-0.11795	-0.260559			-44.14	-0.0925598	0.293091	-0.272339	-0.01297	-0.177063	0.0350647	0.0559082	0.209442
		-43.14	0.0829773	0.245239	0.203766	0.128357	-0.362396	0.14856	0.352234	0.327606			-43.14	0.11792	-0.187714	0.0107117	-0.210602	-0.114258	-0.0506287	0.101563	0.110535			-43.14	0.11792	-0.187714	0.0107117	-0.210602	-0.114258	-0.0506287	0.101563	0.110535			-43.14	-0.163666	0.171234	0.11438	0.00735	-0.0583191	0.225677	-0.012085	0.171173
		-42.14	-0.303741	0.131195	0.0935974	0.492401	0.087616	0.326691	0.205353	0.0979004			-42.14	-0.100067	0.326355	-0.0603638	-0.0527954	0.0787048	-0.0490723	0.239075	0.212097			-42.14	-0.100067	0.326355	-0.0603638	-0.0527954	0.0787048	-0.0490723	0.239075	0.212097			-42.14	0.15274	0.0673218	0.263611	0.484711	-0.0419006	0.307709	-0.0136414	0.411011
		-41.14	-0.0451355	0.0608826	-0.432953	0.057251	0.227448	0.131378	-0.0290222	0.222137			-41.14	0.23587	0.148224	-0.113495	0.165955	0.229492	-0.26236	0.103912	0.066803			-41.14	0.23587	0.148224	-0.113495	0.165955	0.229492	-0.26236	0.103912	0.066803			-41.14	-0.216766	0.0766907	-0.108276	-0.0903015	0.0393372	0.301483	0.0230713	0.0133667
		-40.14	0.192352	0.192139	0.243622	0.163513	0.0579224	0.418091	0.349091	0.107269			-40.14	-0.205536	0.0490112	0.205261	0.0237732	-0.178314	0.121246	0.1297	0.176941			-40.14	-0.205536	0.0490112	0.205261	0.0237732	-0.178314	0.121246	0.1297	0.176941			-40.14	0.110565	0.0313721	0.159698	0.715942	0.0440369	0.0780334	0.307465	0.249298
		-39.14	-0.0639038	-0.0547485	0.218597	0.440857	0.0204163	-0.0397034	0.221771	0.298676			-39.14	0.0202637	0.067749	0.132599	0.0846863	0.059967	-0.242828	0.126587	0.143372			-39.14	0.0202637	0.067749	0.132599	0.0846863	0.059967	-0.242828	0.126587	0.143372			-39.14	0.19104	-0.0186157	-0.00281	0.295624	0.483856	0.242889	0.436371	0.240692
		-38.14	-0.138123	-0.0899048	0.0600281	0.262726	0.236816	0.114197	-0.108704	-0.0614624			-38.14	0.0132141	0.445099	-0.0267944	-0.082489	0.275604	-0.184998	0.399231	0.0488281			-38.14	0.0132141	0.445099	-0.0267944	-0.082489	0.275604	-0.184998	0.399231	0.0488281			-38.14	-0.00818	-0.135803	0.11673	0.222198	0.286987	0.101471	0.387146	0.311798
		-37.14	-0.163116	0.11322	-0.180603	0.396301	-0.153809	-0.172516	-0.000885	0.222137			-37.14	-0.00397	0.052124	-0.0900574	0.243286	-0.0954895	0.0915527	0.225006	-0.0128784			-37.14	-0.00397	0.052124	-0.0900574	0.243286	-0.0954895	0.0915527	0.225006	-0.0128784			-37.14	0.0527649	0.416534	-0.0278015	0.344849	0.0799561	0.404602	0.105896	-0.0999146
		-36.14	-0.247498	0.262451	-0.241547	0.511169	0.207916	0.116547	0.0569153	0.269012			-36.14	-0.16098	0.217743	0.340393	0.105804	0.21701	0.0384216	0.212524	0.158203			-36.14	-0.16098	0.217743	0.340393	0.105804	0.21701	0.0384216	0.212524	0.158203			-36.14	0.0996399	0.339203	0.240173	-0.0723267	-0.158325	0.14679	0.44339	0.16806
		-35.14	0.116577	0.330414	0.000641	0.22052	0.00479	0.0829468	0.195984	0.309631			-35.14	-0.0734863	-0.0127258	0.263855	-0.215302	-0.34549	0.17514	-0.110931	0.0902405			-35.14	-0.0734863	-0.0127258	0.263855	-0.215302	-0.34549	0.17514	-0.110931	0.0902405			-35.14	-0.120697	0.293884	-0.171539	-0.00671	0.14325	0.293671	-0.0245667	0.243835
		-34.14	0.281403	-0.146149	-0.0673218	0.351776	-0.149902	-0.00845	0.0858154	0.437744			-34.14	-0.457855	0.162292	-0.138489	-0.204376	0.223236	0.176727	0.106262	0.0707092			-34.14	-0.457855	0.162292	-0.138489	-0.204376	0.223236	0.176727	0.106262	0.0707092			-34.14	-0.0316162	0.311066	0.154236	0.0472107	0.211212	0.172577	0.210571	0.186798
		-33.14	0.0759583	0.11557	0.192047	0.0400696	-0.191315	-0.229553	0.0498962	0.35495			-33.14	0.0319824	0.139618	0.0357056	0.128448	0.320892	-0.0397034	0.0882874	0.0933533			-33.14	0.0319824	0.139618	0.0357056	0.128448	0.320892	-0.0397034	0.0882874	0.0933533			-33.14	0.156647	0.248566	0.130798	-0.0590515	0.210419	-0.0219727	0.0730896	-0.121002
		-32.14	-0.030304	0.348389	0.167816	0.274445	-0.00693	0.0923157	0.0897217	0.0627441			-32.14	-0.0820923	0.221649	0.0857239	-0.00827	0.0185547	0.0493774	0.375	0.500397			-32.14	-0.0820923	0.221649	0.0857239	-0.00827	0.0185547	0.0493774	0.375	0.500397			-32.14	0.394928	0.193115	0.0487671	0.120636	0.0752869	0.339752	0.105896	0.275085
		-31.14	-0.0162354	-0.0547485	0.118622	0.732239	0.0774536	-0.0100098	-0.0704346	0.0838318			-31.14	0.184326	-0.0775757	-0.218201	-0.0262451	0.106842	-0.113922	0.425018	0.000397			-31.14	0.184326	-0.0775757	-0.218201	-0.0262451	0.106842	-0.113922	0.425018	0.000397			-31.14	0.0207214	-0.194397	-0.0278015	-0.127014	-0.0895691	0.213959	0.219971	0.150085
		-30.14	0.11969	0.200714	-0.0157776	0.0908508	0.0243225	0.0938721	0.142853	0.0830688			-30.14	0.0710449	0.24353	0.0966492	0.0221863	0.16153	-0.152985	-0.0101318	-0.0699158			-30.14	0.0710449	0.24353	0.0966492	0.0221863	0.16153	-0.152985	-0.0101318	-0.0699158			-30.14	0.258209	-0.213135	0.404236	0.480011	0.149506	0.17334	0.139496	0.0594482
		-29.14	0.0759583	0.0335388	0.0686035	0.539276	0.322754	0.00952	-0.0352783	0.147919			-29.14	0.215576	-0.0385132	-0.129913	0.175323	0.201385	0.36264	0.143768	0.0675659			-29.14	0.215576	-0.0385132	-0.129913	0.175323	0.201385	0.36264	0.143768	0.0675659			-29.14	0.326202	0.283722	-0.114502	-0.0567017	0.0213623	0.0342712	-0.140198	0.0758667
		-28.14	0.0439148	0.0124512	-0.00797	0.170532	0.0625916	0.228271	-0.250122	-0.137238			-28.14	0.205414	-0.0650635	0.176331	0.0245361	0.204498	-0.0951538	-0.0578003	0.330078			-28.14	0.205414	-0.0650635	0.176331	0.0245361	0.204498	-0.0951538	-0.0578003	0.330078			-28.14	0.113678	0.372009	0.0604858	0.0596924	-0.162231	0.207733	0.340271	0.190704
		-27.14	0.183746	-0.0195923	0.174072	0.13147	0.0555725	0.14856	0.0795593	0.181488			-27.14	-0.0539551	0.138062	0.130249	0.00815	-0.233002	-0.141266	0.150787	0.194916			-27.14	-0.0539551	0.138062	0.130249	0.00815	-0.233002	-0.141266	0.150787	0.194916			-27.14	0.28714	0.143097	0.133148	-0.0684204	-0.162994	0.0717773	0.226196	0.123505
		-26.14	-0.052948	-0.0664673	-0.176697	0.414276	0.0672913	0.182159	0.218628	0.138519			-26.14	0.0765076	0.138855	-0.0181885	0.129242	0.243561	0.211884	0.278137	0.00275			-26.14	0.0765076	0.138855	-0.0181885	0.129242	0.243561	0.211884	0.278137	0.00275			-26.14	0.09729	0.262634	-0.0629578	0.167511	0.0674744	0.0585022	0.237915	0.0266418
		-25.14	0.15564	0.245239	-0.0180969	0.145538	0.225098	0.095459	0.153778	0.241669			-25.14	-0.00632	-0.0736694	0.0950928	0.154999	0.0419922	-0.114685	0.154694	0.18634			-25.14	-0.00632	-0.0736694	0.0950928	0.154999	0.0419922	-0.114685	0.154694	0.18634			-25.14	-0.163666	-0.0787659	-0.108276	0.187042	0.204956	-0.0938416	-0.0784912	-0.0741272
		-24.14	0.0368958	-0.0445862	-0.0290527	0.211151	0.111053	-0.0412598	-0.0227661	0.359619			-24.14	0.33432	0.125549	0.174774	-0.0121765	0.419342	0.157196	0.171112	0.291016			-24.14	0.33432	0.125549	0.174774	-0.0121765	0.419342	0.157196	0.171112	0.291016			-24.14	0.250397	0.0587158	0.279236	0.0206299	0.0557556	0.524139	0.32074	-0.0561829
		-23.14	-0.0131226	0.103058	0.0748596	0.348663	0.150116	-0.00455	0.331146	0.0830688			-23.14	0.0421448	-0.0541382	0.0341492	-0.111389	-0.0580139	0.0509338	-0.0890503	-0.164459			-23.14	0.0421448	-0.0541382	0.0341492	-0.111389	-0.0580139	0.0509338	-0.0890503	-0.164459			-23.14	-0.140228	-0.053772	-0.0434265	-0.028595	0.119019	0.258514	0.212921	0.114136
		-22.14	0.0728149	-0.189117	0.128754	0.29007	-0.0545959	0.20639	0.381927	0.0432129			-22.14	0.17337	0.134949	-0.0197449	-0.13092	-0.00879	-0.113129	0.246887	0.279297			-22.14	0.17337	0.134949	-0.0197449	-0.13092	-0.00879	-0.113129	0.246887	0.279297			-22.14	0.15274	0.024353	0.251099	0.183136	0.39325	0.0319519	0.290283	0.127411
		-21.14	0.094696	-0.0688171	-0.0415344	0.217407	-0.225677	0.039978	0.084259	-0.175537			-21.14	-0.142242	0.158386	0.0810242	0.125336	0.0708923	0.229065	0.206268	-0.0488281			-21.14	-0.142242	0.158386	0.0810242	0.125336	0.0708923	0.229065	0.206268	-0.0488281			-21.14	-0.165985	0.024353	0.0776672	0.0260925	0.321381	0.142883	-0.161285	-0.139771
		-20.14	0.173615	-0.221161	-0.157959	0.320526	0.0524597	0.104828	0.19519	0.406494			-20.14	0.0233765	-0.0588074	0.0638428	0.122986	-0.0658264	-0.220947	0.207031	0.307434			-20.14	0.0233765	-0.0588074	0.0638428	0.122986	-0.0658264	-0.220947	0.207031	0.307434			-20.14	0.0613403	-0.0670471	0.0378418	0.214386	0.088562	0.119446	0.215271	0.157898
		-19.14	-0.0506287	0.192902	0.00143	0.187714	0.400116	-0.00378	0.061615	0.186981			-19.14	0.046051	0.0427551	0.275574	0.0768738	0.118561	-0.00687	0.275787	-0.145691			-19.14	0.046051	0.0427551	0.275574	0.0768738	0.118561	-0.00687	0.275787	-0.145691			-19.14	-0.0480347	0.246216	0.0761108	0.0097	0.0963745	-0.113373	0.10199	-0.166321
		-18.14	-0.345154	0.0796204	0.210022	-0.0614929	0.251678	-0.00845	0.0975342	-0.0458374			-18.14	-0.256317	0.0661926	-0.00568	0.247192	0.0482483	0.155609	-0.100769	-0.351959			-18.14	-0.256317	0.0661926	-0.00568	0.247192	0.0482483	0.155609	-0.100769	-0.351959			-18.14	0.0121155	0.119659	-0.0473328	0.191742	-0.36145	0.0139771	0.0340271	0.00867
		-17.14	-0.259216	-0.0227051	0.0787659	0.194763	-0.0569153	-0.299072	-0.137604	-0.0466309			-17.14	0.0577698	-0.172882	0.0568237	-0.134064	-0.250977	-0.138123	-0.337494	-0.106628			-17.14	0.0577698	-0.172882	0.0568237	-0.134064	-0.250977	-0.138123	-0.337494	-0.106628			-17.14	-0.12381	-0.110016	-0.184814	0.129242	-0.0856628	-0.167267	-0.0245667	0.114136
		-16.14	-0.0756226	0.0390015	-0.122009	0.175232	0.321198	-0.0576782	0.068634	-0.162262			-16.14	-0.0547485	-0.0322571	-0.0236511	-0.144196	-0.397064	-0.110779	-0.053894	-0.0933533			-16.14	-0.0547485	-0.0322571	-0.0236511	-0.144196	-0.397064	-0.110779	-0.053894	-0.0933533			-16.14	0.109009	-0.250641	-0.186401	-0.175446	0.275269	0.0764771	0.187927	0.0821228
		-15.14	-0.364685	0.0116577	-0.290771	-0.0599365	-0.0663147	0.0524902	-0.00479	-0.125519			-15.14	-0.176605	-0.240051	-0.0408325	-0.0176392	-0.132996	0.0290527	-0.212494	-0.176941			-15.14	-0.176605	-0.240051	-0.0408325	-0.0176392	-0.132996	0.0290527	-0.212494	-0.176941			-15.14	-0.0503845	-0.0928345	-0.257477	-0.0590515	-0.254425	0.00537	-0.0355225	0.0727234
		-14.14	-0.216248	0.26712	0.0686035	0.237732	0.0336914	-0.213928	-0.341522	0.208069			-14.14	0.127289	0.0458679	-0.247101	-0.138733	0.178711	0.0852966	-0.0429688	-0.135559			-14.14	0.127289	0.0458679	-0.247101	-0.138733	0.178711	0.0852966	-0.0429688	-0.135559			-14.14	0.0316467	-0.0342407	-0.284058	0.11203	-0.0637817	-0.152435	0.00589	-0.0921021
		-13.14	-0.274048	-0.104736	-0.279053	0.0564575	-0.188965	-0.00455	0.141296	0.087738			-13.14	-0.0352173	0.0497742	0.152893	0.0011	0.013092	0.0227966	-0.053894	-0.221497			-13.14	-0.0352173	0.0497742	0.152893	0.0011	0.013092	0.0227966	-0.053894	-0.221497			-13.14	0.162903	-0.256897	-0.144196	-0.137177	-0.00443	-0.191498	-0.167542	-0.438202
		-12.14	0.175934	-0.0360107	0.000641	0.167419	-0.116302	0.139984	0.0514526	-0.340363			-12.14	-0.0219421	0.0599365	0.173218	-0.00906	-0.00644	0.103271	-0.0578003	-0.153503			-12.14	-0.0219421	0.0599365	0.173218	-0.00906	-0.00644	0.103271	-0.0578003	-0.153503			-12.14	-0.05896	0.132935	-0.159058	-0.0113831	0.233093	-0.163361	-0.0558167	0.0805359
		-11.14	0.0814209	0.14917	-0.151703	-0.00916	0.0087	-0.177216	0.0420837	-0.08255			-11.14	-0.304749	-0.0713196	-0.13382	-0.0621643	-0.114258	-0.0209351	-0.12265	-0.0730591			-11.14	-0.304749	-0.0713196	-0.13382	-0.0621643	-0.114258	-0.0209351	-0.12265	-0.0730591			-11.14	-0.233978	-0.0350342	-0.119202	0.149536	-0.0583191	-0.108673	-0.138641	-0.0389709
		-10.14	0.201721	-0.0586548	-0.0876465	-0.184937	-0.0545959	-0.124084	0.194427	-0.131012			-10.14	-0.176605	0.0552368	0.113831	0.173767	-0.28067	-0.0662537	0.0609436	-0.0746155			-10.14	-0.176605	0.0552368	0.113831	0.173767	-0.28067	-0.0662537	0.0609436	-0.0746155			-10.14	-0.133972	-0.0897217	0.175323	0.0190735	-0.0848694	-0.191498	0.00354	-0.14444
		-9.14	0.0712585	-0.150055	-0.0837402	-0.141968	-0.152252	-0.235016	-0.129791	0.172119			-9.14	-0.0688171	-0.151794	-0.0744324	-0.0770264	-0.0541077	-0.0443726	-0.0827942	0.0183716			-9.14	-0.0688171	-0.151794	-0.0744324	-0.0770264	-0.0541077	-0.0443726	-0.0827942	0.0183716			-9.14	0.130096	-0.0194092	0.0620422	0.183136	0.116669	-0.136017	-0.165192	-0.17804
		-8.14	0.175171	0.00305	0.0162659	-0.0193176	0.0907288	-0.158447	0.185822	0.0166626			-8.14	-0.0820923	0.0630493	-0.170532	0.0846863	0.135742	-0.0686035	-0.0296631	0.190247			-8.14	-0.0820923	0.0630493	-0.170532	0.0846863	0.135742	-0.0686035	-0.0296631	0.190247			-8.14	0.0621338	-0.0147095	0.119873	-0.136383	-0.0387878	0.159271	0.119171	0.024292
		-7.14	-0.174042	0.122589	-0.229034	-0.126343	0.173553	0.247009	-0.0969849	0.0346375			-7.14	0.106201	0.0302429	0.110718	-0.00516	0.0951233	0.0907898	-0.0335693	0.192566			-7.14	0.106201	0.0302429	0.110718	-0.00516	0.0951233	0.0907898	-0.0335693	0.192566			-7.14	-0.0800476	0.048584	0.258911	0.163605	0.0182495	0.171783	0.151978	0.189911
		-6.14	0.102509	0.237427	0.435028	0.254913	0.14621	-0.053772	-0.189178	0.133057			-6.14	0.0804138	0.166199	-0.132263	0.416718	0.0990295	0.0595398	0.136719	0.058197			-6.14	0.0804138	0.166199	-0.132263	0.416718	0.0990295	0.0595398	0.136719	0.058197			-6.14	-0.0667725	-0.274872	0.0362549	0.228455	-0.0536194	0.366302	-0.0331726	0.0602417
		-5.14	0.0907898	0.213989	0.0412598	-0.0536804	0.0774536	0.105591	0.068634	-0.0622559			-5.14	-0.0812988	-0.29007	-0.0431824	0.0229797	0.00919	0.20639	0.00861	-0.0761719			-5.14	-0.0812988	-0.29007	-0.0431824	0.0229797	0.00919	0.20639	0.00861	-0.0761719			-5.14	-0.0964661	0.383728	0.271423	0.204224	0.133881	0.0178833	0.209015	-0.0788269
		-4.14	-0.102966	0.153076	0.235016	0.339294	0.125885	0.340759	-0.0204163	0.0135193			-4.14	0.0577698	0.162292	0.177917	0.111267	0.0615234	0.0610962	0.141418	0.0902405			-4.14	0.0577698	0.162292	0.177917	0.111267	0.0615234	0.0610962	0.141418	0.0902405			-4.14	-0.0253601	0.203247	0.042511	0.0940857	0.3284	0.192108	0.263702	0.139923
		-3.14	-0.0428162	-0.143036	0.0998535	0.0908508	0.287598	0.30481	0.231903	0.161957			-3.14	-0.0383301	0.067749	0.177124	-0.245758	-0.168945	-0.00531	0.225006	0.258209			-3.14	-0.0383301	0.067749	0.177124	-0.245758	-0.168945	-0.00531	0.225006	0.258209			-3.14	0.0863342	-0.208466	0.0315857	-0.0395203	-0.192688	-0.0243225	0.130127	0.214935
		-2.14	0.0587463	-0.0148926	-0.170441	-0.21698	0.0704041	-0.32019	0.238159	-0.1185			-2.14	0.015564	0.166199	0.128693	-0.0629578	0.193573	-0.0670471	0.0539246	0.0964966			-2.14	0.015564	0.166199	0.128693	-0.0629578	0.193573	-0.0670471	0.0539246	0.0964966			-2.14	-0.0917664	-0.158447	0.00424	-0.187164	0.00809	0.356171	-0.144104	0.103973
		-1.14	-0.157654	-0.293823	-0.450928	-0.286499	-0.374115	-0.680328	-0.265747	-0.12085			-1.14	-0.325836	-0.324432	-0.178345	-0.496552	-0.632996	-0.85376	-0.619507	-0.388672			-1.14	-0.325836	-0.324432	-0.178345	-0.496552	-0.632996	-0.85376	-0.619507	-0.388672			-1.14	-0.204285	-0.212372	-0.31842	-0.708282	-0.58255	-0.477448	-0.42926	-0.352264
		-0.140003	0.0509338	0.00696	-0.169678	-0.231018	-0.506927	0.26889	0.0404968	0.080719			-0.140003	0.187439	0.0888367	0.0927429	0.011261	-0.136139	-0.0326538	-0.154663	-0.140228			-0.140003	0.187439	0.0888367	0.0927429	0.011261	-0.136139	-0.0326538	-0.154663	-0.140228			-0.140003	-0.0910034	-0.0404968	-0.0301514	-0.0637512	0.285431	0.0272522	-0.101929	0.200867
		0.859997	-1.91702	-0.762573	-0.886871	-0.406799	-0.184265	0.0548096	-0.0344849	0.935394			0.859997	-1.66412	-1.28928	-0.716614	-0.714508	-0.691589	-0.832672	-0.557007	-0.27774			0.859997	-1.66412	-1.28928	-0.716614	-0.714508	-0.691589	-0.832672	-0.557007	-0.27774			0.859997	-1.85193	-0.894409	-0.646545	-0.798889	-0.612213	-0.471191	-0.229248	-0.288971
		1.86	-1.29437	-0.266479	0.0287781	0.78537	0.986816	1.8728	3.15378	4.55103			1.86	-0.722717	-1.10413	-0.267395	-0.342651	-0.265045	-0.528748	-0.296082	0.158203			1.86	-0.722717	-1.10413	-0.267395	-0.342651	-0.265045	-0.528748	-0.296082	0.158203			1.86	-0.981628	-0.562378	-0.16687	-0.409821	-0.45755	-0.339935	0.132446	0.363373
		2.86	-1.0639	0.261658	0.776428	1.73383	2.46808	3.74545	4.9491	6.69321			2.86	-0.943024	-0.938507	-0.50647	-0.304352	-0.334564	-0.56546	0.110962	0.236328			2.86	-0.943024	-0.938507	-0.50647	-0.304352	-0.334564	-0.56546	0.110962	0.236328			2.86	-0.799591	-0.292053	-0.399658	-0.271545	-0.186432	0.0280457	0.465271	0.839935
		3.86	-0.987335	0.578064	0.883453	2.26349	3.37277	4.65405	6.40692	8.31039			3.86	-0.909424	-0.654907	-0.107239	-0.620758	-0.418152	-0.279541	-0.178894	0.328522			3.86	-0.909424	-0.654907	-0.107239	-0.620758	-0.418152	-0.279541	-0.178894	0.328522			3.86	-0.446472	-0.263153	-0.0738831	-0.0676575	-0.222382	0.119446	0.22464	0.828979
		4.86	-1.03186	0.705414	1.45612	2.98694	3.65634	5.72357	7.43817	9.85181			4.86	-0.744598	-0.783813	-0.664276	-0.403595	-0.348633	-0.301422	-0.152344	0.160553			4.86	-0.744598	-0.783813	-0.664276	-0.403595	-0.348633	-0.301422	-0.152344	0.160553			4.86	-0.53241	-0.369385	-0.305908	-0.208282	0.026825	0.198334	0.470734	0.796173
		5.86	-0.362335	0.621826	1.56549	3.06427	4.4548	6.41028	8.73505	11.2909			5.86	-0.928192	-0.932251	-0.010376	-0.277802	-0.120514	-0.0701599	-0.00937	0.40976			5.86	-0.928192	-0.932251	-0.010376	-0.277802	-0.120514	-0.0701599	-0.00937	0.40976			5.86	-1.10037	-0.153778	-0.240295	-0.0301514	0.329193	0.374115	0.871521	1.00476
		6.86	-0.720154	1.07336	2.09439	3.28851	5.07745	7.2728	9.78348	12.2674			6.86	-0.803955	-0.782257	-0.357239	-0.341858	-0.375183	-0.556885	0.137512	0.134766			6.86	-0.803955	-0.782257	-0.357239	-0.341858	-0.375183	-0.556885	0.137512	0.134766			6.86	-0.742554	-0.0654907	-0.245758	-0.0957642	-0.0973816	0.370209	0.57309	0.937592
		7.86	-0.72641	1.18509	2.0405	3.58615	5.56183	7.60794	10.2343	13.3557			7.86	-0.875824	-0.938507	-0.310364	-0.607483	-0.0619202	-0.443604	0.0320435	0.400391			7.86	-0.875824	-0.938507	-0.310364	-0.607483	-0.0619202	-0.443604	0.0320435	0.400391			7.86	-0.373016	-0.327209	-0.187164	0.0722046	0.0354309	0.756927	0.81839	0.79306
		8.86	-0.53421	1.42102	2.17252	4.14084	5.5751	8.37436	11.1632	13.9276			8.86	-0.927399	-0.671326	-0.186157	-0.484833	-0.361115	-0.251404	0.219543	0.49649			8.86	-0.927399	-0.671326	-0.186157	-0.484833	-0.361115	-0.251404	0.219543	0.49649			8.86	-0.59256	0.00952	0.0464172	0.11203	-0.0848694	0.637421	0.592621	1.14853
		9.86	-0.499054	1.38821	2.53189	4.04944	6.17902	8.522	11.7319	14.501			9.86	-0.725067	-0.740845	-0.382263	-0.577026	-0.190826	-0.304535	-0.0703125	0.172272			9.86	-0.725067	-0.740845	-0.382263	-0.577026	-0.190826	-0.304535	-0.0703125	0.172272			9.86	-0.55896	-0.151428	0.101105	0.133911	0.195587	0.660858	0.837921	0.969604
		10.86	-0.291229	1.52182	2.83188	4.59787	6.23837	9.10013	12.2952	15.1268			10.86	-0.815674	-0.433807	-0.216614	-0.424683	-0.128326	-0.297516	-0.259369	0.255066			10.86	-0.815674	-0.433807	-0.216614	-0.424683	-0.128326	-0.297516	-0.259369	0.255066			10.86	-0.36911	-0.298309	0.0792236	-0.105927	0.0791931	0.481171	0.801208	1.10788
		11.86	-0.189667	1.57962	2.64438	4.51508	6.5087	9.63763	12.5577	15.8471			11.86	-0.625824	-0.608032	-0.158813	-0.370758	-0.391602	-0.402985	-0.114044	0.568359			11.86	-0.625824	-0.608032	-0.158813	-0.370758	-0.391602	-0.402985	-0.114044	0.568359			11.86	-0.481628	-0.102997	-0.0262451	0.20578	0.276825	0.378815	1.2637	1.39539
		12.86	-0.35141	1.6015	2.73502	4.50412	6.87823	9.8392	12.5929	16.4292			12.86	-0.791473	-0.690857	-0.237732	-0.275452	-0.329102	-0.360016	-0.0687256	0.444153			12.86	-0.791473	-0.690857	-0.237732	-0.275452	-0.329102	-0.360016	-0.0687256	0.444153			12.86	-0.420685	-0.13501	0.042511	0.422974	0.0791931	0.55069	0.947296	1.254
		13.86	-0.183441	1.5968	2.90768	5.10022	6.77588	9.96967	13.6264	16.2768			13.86	-0.536774	-0.408813	-0.53537	-0.436401	-0.190826	-0.100616	0.303131	0.533203			13.86	-0.536774	-0.408813	-0.53537	-0.436401	-0.190826	-0.100616	0.303131	0.533203			13.86	-0.105835	-0.0209656	-0.212952	0.17453	0.2323	0.527252	0.848083	1.06961
		14.86	-0.0662537	1.49603	3.0686	5.17523	7.33136	10.4486	13.6069	16.6284			14.86	-0.624268	-0.870544	-0.41507	-0.691071	-0.337677	-0.0217285	0.368774	0.240234			14.86	-0.624268	-0.870544	-0.41507	-0.691071	-0.337677	-0.0217285	0.368774	0.240234			14.86	-0.358185	0.140747	-0.512177	0.243286	0.0549622	0.349915	1.02231	1.21494
		15.86	-0.0639038	1.70151	3.25845	5.30023	7.43448	10.8564	14.0343	17.2073			15.86	-0.69458	-0.675995	-0.478333	-0.35202	0.00449	-0.109222	0.40625	0.353516			15.86	-0.69458	-0.675995	-0.478333	-0.35202	0.00449	-0.109222	0.40625	0.353516			15.86	-0.448822	-0.117065	-0.200439	0.337036	0.324493	0.543671	0.887146	1.25476
		16.86	-0.0849915	1.77026	3.17407	5.54944	7.58838	10.5556	14.2374	17.4635			16.86	-0.492249	-0.625214	-0.178345	-0.261383	-0.243164	-0.160004	0.0617371	0.258972			16.86	-0.492249	-0.625214	-0.178345	-0.261383	-0.243164	-0.160004	0.0617371	0.258972			16.86	-0.365997	-0.127991	-0.415283	0.408142	0.072937	0.73349	0.91449	1.13211
		17.86	-0.193573	1.789	3.25455	5.4057	7.89932	10.9994	14.1741	17.8377			17.86	-0.835999	-0.497864	-0.642395	-0.511383	-0.142365	-0.181885	0.193756	0.506653			17.86	-0.835999	-0.497864	-0.642395	-0.511383	-0.142365	-0.181885	0.193756	0.506653			17.86	0.0332336	0.0423279	0.0745544	0.190948	0.312775	0.677246	1.04965	1.19382
		18.86	0.0298462	1.81009	3.65454	5.61194	7.80792	11.0189	14.7843	18.0034			18.86	-0.803955	-0.50882	-0.50177	-0.178589	-0.37207	-0.220947	0.237518	0.383209			18.86	-0.803955	-0.50882	-0.50177	-0.178589	-0.37207	-0.220947	0.237518	0.383209			18.86	-0.293335	0.161072	0.0839233	0.247192	0.3909	0.596771	1.24026	1.28836
		19.86	-0.16391	1.94446	3.51782	5.56897	7.96964	11.2642	14.8593	18.1354			19.86	-0.392242	-0.547089	-0.309601	-0.330933	0.0904236	-0.331879	0.188293	0.431641			19.86	-0.392242	-0.547089	-0.309601	-0.330933	0.0904236	-0.331879	0.188293	0.431641			19.86	-0.0222473	0.157959	0.0198669	0.205017	0.256531	0.660065	0.926208	1.3204
		20.86	-0.138123	2.01636	3.20688	5.9299	8.23526	11.297	14.9569	18.4464			20.86	-0.496918	-0.63147	-0.273651	-0.208282	-0.491608	-0.148285	0.182037	0.505859			20.86	-0.496918	-0.63147	-0.273651	-0.208282	-0.491608	-0.148285	0.182037	0.505859			20.86	-0.140228	-0.129547	0.0159607	0.183929	0.315125	0.67099	1.427	1.4946
		21.86	0.0673523	2.02649	3.49908	5.7424	8.02744	11.3673	14.9054	18.7424			21.86	-0.589111	-0.632263	-0.226013	-0.209839	-0.489258	-0.160797	0.209381	0.608978			21.86	-0.589111	-0.632263	-0.226013	-0.209839	-0.489258	-0.160797	0.209381	0.608978			21.86	-0.103485	-0.190491	-0.0793457	0.26828	0.244019	0.899139	1.4231	1.22742
		22.86	-0.014679	1.93509	3.46002	5.86194	8.57745	11.6158	15.3968	18.7229			22.86	-0.570374	-0.455688	-0.240051	-0.34967	-0.217377	-0.376404	0.154694	0.506653			22.86	-0.570374	-0.455688	-0.240051	-0.34967	-0.217377	-0.376404	0.154694	0.506653			22.86	0.00198	-0.193604	-0.162964	0.201111	0.471375	0.891327	1.08167	1.36728
		23.86	0.0033	1.86633	3.52954	5.73929	8.46729	12.0634	15.3671	19.0893			23.86	-0.431305	-0.526001	-0.438507	-0.375458	0.0701294	0.0556335	0.306274	0.356628			23.86	-0.431305	-0.526001	-0.438507	-0.375458	0.0701294	0.0556335	0.306274	0.356628			23.86	-0.158966	-0.0217285	0.350342	0.0464172	0.29245	0.713196	1.18793	1.37585
		24.86	-0.104523	2.18274	3.39206	6.08459	8.82199	12.0478	15.6093	18.8729			24.86	-0.712555	-0.511932	-0.307251	-0.0418701	-0.040802	0.0376587	0.239868	0.433197			24.86	-0.712555	-0.511932	-0.307251	-0.0418701	-0.040802	0.0376587	0.239868	0.433197			24.86	-0.175385	-0.0701904	0.255005	0.252655	0.5737	0.808502	1.39105	1.39929
		25.86	0.114227	2.02258	3.4733	6.23383	8.50168	11.8423	15.4936	19.3706			25.86	-0.66333	-0.572876	-0.573669	-0.458282	-0.37442	-0.029541	0.0094	0.541016			25.86	-0.66333	-0.572876	-0.573669	-0.458282	-0.37442	-0.029541	0.0094	0.541016			25.86	-0.353485	-0.111572	0.0940857	0.106567	0.317474	0.815521	0.975433	1.629
		26.86	0.100159	1.99292	3.42331	6.11038	8.37823	11.865	15.5491	19.3268			26.86	-0.311005	-0.700226	-0.128357	-0.550446	-0.312683	-0.29126	0.276581	0.226166			26.86	-0.311005	-0.700226	-0.128357	-0.550446	-0.312683	-0.29126	0.276581	0.226166			26.86	-0.18161	0.124359	-0.00903	0.0245361	0.404175	0.756165	1.26526	1.36179
		27.86	-0.102966	2.1015	3.5444	6.24164	8.49307	12.1236	15.7374	19.1135			27.86	-0.378967	-0.440857	-0.284607	-0.282501	-0.495514	-0.195953	0.385956	0.439453			27.86	-0.378967	-0.440857	-0.284607	-0.282501	-0.495514	-0.195953	0.385956	0.439453			27.86	0.0691528	-0.00925	0.0487671	0.297211	0.624481	0.837402	1.06448	1.38211
		28.86	0.0384521	1.91479	3.89908	6.24005	8.92041	11.7689	15.7272	19.6331			28.86	-0.497711	-0.853333	-0.274445	-0.529358	-0.450195	-0.186554	0.0797119	0.502747			28.86	-0.497711	-0.853333	-0.274445	-0.529358	-0.450195	-0.186554	0.0797119	0.502747			28.86	-0.257416	0.0884094	0.386261	0.184692	0.386993	0.890533	1.2981	1.31259
		29.86	0.268127	2.03665	3.71313	6.25647	8.6001	12.1415	15.9569	19.6596			29.86	-0.588348	-0.452576	-0.365845	-0.127808	-0.352539	-0.267029	0.316406	0.375397			29.86	-0.588348	-0.452576	-0.365845	-0.127808	-0.352539	-0.267029	0.316406	0.375397			29.86	-0.0105286	-0.113922	0.211273	0.312836	0.419037	0.909271	1.36136	1.57196
		30.86	-0.172485	2.22495	3.93658	6.32443	8.7009	12.2322	16.1366	19.5549			30.86	-0.425842	-0.553345	-0.330688	-0.329376	-0.138458	-0.0224915	0.435181	0.351959			30.86	-0.425842	-0.553345	-0.330688	-0.329376	-0.138458	-0.0224915	0.435181	0.351959			30.86	-0.18161	-0.0740967	0.131592	0.434692	0.225281	0.969452	1.40512	1.42197
		31.86	0.139221	2.20151	4.08813	6.29083	9.03448	12.3822	16.1991	19.7909			31.86	-0.521149	-0.450226	-0.264282	-0.343414	-0.272064	-0.0779724	0.185944	0.332428			31.86	-0.521149	-0.450226	-0.264282	-0.343414	-0.272064	-0.0779724	0.185944	0.332428			31.86	-0.115204	0.0274658	-0.16217	0.148773	0.347931	0.770233	1.16138	1.62585
		32.86	0.106415	2.35696	3.50064	6.25958	8.82901	12.6517	16.3522	19.5737			32.86	-0.532867	-0.353333	-0.334595	-0.578583	-0.43924	0.0501404	0.0632935	0.65274			32.86	-0.532867	-0.353333	-0.334595	-0.578583	-0.43924	0.0501404	0.0632935	0.65274			32.86	-0.0480347	0.247009	0.0370483	0.213593	0.543243	1.08194	1.20355	1.25555
		33.86	-0.0865479	1.95227	3.86157	5.92209	9.01181	12.4939	16.3624	19.951			33.86	-0.343811	-0.754913	-0.354126	-0.430145	-0.231445	0.169678	0.243774	0.330078			33.86	-0.343811	-0.754913	-0.354126	-0.430145	-0.231445	0.169678	0.243774	0.330078			33.86	0.112122	0.00793	-0.0426331	0.573761	0.501831	0.841309	1.052	1.64539
		34.86	0.341583	1.98587	3.86938	6.54318	8.979	12.8947	16.6241	20.2667			34.86	-0.400848	-0.432251	-0.114288	-0.191071	-0.371277	-0.198273	0.290649	0.233215			34.86	-0.400848	-0.432251	-0.114288	-0.191071	-0.371277	-0.198273	0.290649	0.233215			34.86	-0.127716	0.104034	0.130005	0.354218	0.475281	0.749908	1.28088	1.5954
		35.86	0.0915833	1.93042	3.83969	6.71896	8.88681	12.4759	16.3788	20.0909			35.86	-0.100067	-0.559601	-0.532257	-0.275452	0.0122986	-0.13031	0.401581	0.65509			35.86	-0.100067	-0.559601	-0.532257	-0.275452	0.0122986	-0.13031	0.401581	0.65509			35.86	-0.201935	0.0938721	0.17688	0.108917	0.298706	0.883514	1.20667	1.43134
		36.86	0.15329	2.08118	3.77252	6.58615	9.129	12.7228	16.4975	19.9846			36.86	-0.447723	-0.765076	-0.448669	-0.35437	-0.222076	-0.0849915	0.206268	0.705872			36.86	-0.447723	-0.765076	-0.448669	-0.35437	-0.222076	-0.0849915	0.206268	0.705872			36.86	-0.399597	0.156372	0.138611	0.287048	0.362	0.578033	1.12543	1.4696
		37.86	0.18689	2.07181	3.89828	6.13928	9.00323	12.783	16.2444	20.0284			37.86	-0.503174	-0.576782	-0.283813	-0.582489	-0.385345	0.0423279	0.190643	0.370697			37.86	-0.503174	-0.576782	-0.283813	-0.582489	-0.385345	0.0423279	0.190643	0.370697			37.86	0.189484	-0.485809	0.0237732	0.282349	0.124481	0.873352	1.56137	1.43915
		38.86	-0.0256042	2.1304	3.98502	6.54007	9.09229	12.7642	16.3311	20.2573			38.86	-0.382874	-0.440063	-0.387726	-0.212189	-0.46817	-0.0529785	0.181274	0.458191			38.86	-0.382874	-0.440063	-0.387726	-0.212189	-0.46817	-0.0529785	0.181274	0.458191			38.86	-0.0105286	0.105591	0.258911	0.0784607	0.418243	1.20303	1.43091	1.66336
		39.86	-0.0318604	2.27182	4.24829	6.42444	9.42667	12.7267	16.5499	20.2768			39.86	-0.435211	-0.463501	-0.262726	-0.505157	-0.247833	0.27124	0.210175	0.812897			39.86	-0.435211	-0.463501	-0.262726	-0.505157	-0.247833	0.27124	0.210175	0.812897			39.86	-0.233185	-0.155334	0.158936	0.405792	0.470581	1.12491	1.39731	1.68289
		40.86	0.121246	2.189	3.80688	6.32132	9.04306	12.4619	16.5772	20.019			40.86	-0.38443	-0.683807	-0.427551	-0.380157	-0.331451	-0.0123596	0.324219	0.546478			40.86	-0.38443	-0.683807	-0.427551	-0.380157	-0.331451	-0.0123596	0.324219	0.546478			40.86	-0.266785	0.0821533	0.312042	0.224548	0.3862	0.92804	1.0145	1.25476
		41.86	0.158752	2.32104	4.19675	6.27835	9.24698	12.8478	16.535	20.1745			41.86	-0.327393	-0.669739	-0.563507	-0.25827	-0.261902	0.110321	0.332825	0.456635			41.86	-0.327393	-0.669739	-0.563507	-0.25827	-0.261902	0.110321	0.332825	0.456635			41.86	-0.163666	0.0259094	0.147217	0.356567	0.314331	0.953827	1.46997	1.48056
		42.86	-0.0357666	2.10852	3.89597	6.5213	8.90793	12.4829	16.685	20.2956			42.86	-0.63913	-0.60257	-0.447083	-0.569214	0.0209045	-0.0178223	-0.0304565	0.300385			42.86	-0.63913	-0.60257	-0.447083	-0.569214	0.0209045	-0.0178223	-0.0304565	0.300385			42.86	-0.289429	-0.199097	0.0596924	0.308136	0.144806	0.760071	1.19028	1.76572
		43.86	-0.0412292	2.21323	3.91391	6.55179	9.33603	12.7126	16.7225	20.3042			43.86	-0.561768	-0.579895	-0.421326	-0.530914	-0.500977	0.00797	0.230469	0.451172			43.86	-0.561768	-0.579895	-0.421326	-0.530914	-0.500977	0.00797	0.230469	0.451172			43.86	-0.0597534	-0.130341	0.321411	0.412811	0.383881	0.61084	1.15979	1.42197
		44.86	0.056427	2.10385	3.75375	6.39554	8.9454	12.8439	16.7218	20.3518			44.86	-0.706299	-0.483826	-0.247101	-0.273895	-0.538483	0.121246	0.231262	0.349609			44.86	-0.706299	-0.483826	-0.247101	-0.273895	-0.538483	0.121246	0.231262	0.349609			44.86	-0.089447	-0.142822	-0.020752	0.577667	0.587769	0.960846	1.17151	1.47821
		45.86	-0.0818787	2.28119	3.83188	6.48615	9.3501	12.64	16.6225	20.3042			45.86	-0.590668	-0.551788	-0.40802	-0.502014	-0.397064	-0.0592346	0.318756	0.294128			45.86	-0.590668	-0.551788	-0.40802	-0.502014	-0.397064	-0.0592346	0.318756	0.294128			45.86	-0.136322	-0.183472	0.27533	0.33783	0.162781	0.891327	1.41214	1.73367
		46.86	0.0767212	2.10071	3.94205	6.54553	9.14307	12.9736	16.3772	20.5674			46.86	-0.50943	-0.500214	-0.601013	-0.462189	-0.292389	-0.325623	0.296875	0.0542908			46.86	-0.50943	-0.500214	-0.601013	-0.462189	-0.292389	-0.325623	0.296875	0.0542908			46.86	-0.434753	0.0384216	-0.113739	0.422211	0.352631	0.603821	1.51215	1.54538
		47.86	-0.0389099	2.11087	3.84128	6.25491	8.9212	12.704	16.9186	20.3542			47.86	-0.464905	-0.737732	-0.37912	-0.679352	-0.214264	-0.0865784	0.459381	0.306641			47.86	-0.464905	-0.737732	-0.37912	-0.679352	-0.214264	-0.0865784	0.459381	0.306641			47.86	-0.245697	-0.0147095	-0.00748	0.340179	0.372162	0.602264	1.3512	1.60242
		48.86	0.433746	2.47415	4.18735	6.3721	8.99698	12.9439	16.6936	20.4643			48.86	-0.50473	-0.596313	-0.684601	-0.498901	-0.636139	-0.279541	0.351563	0.723053			48.86	-0.50473	-0.596313	-0.684601	-0.498901	-0.636139	-0.279541	0.351563	0.723053			48.86	-0.105072	-0.170959	-0.102783	0.225311	0.451843	0.429596	1.36292	1.62976
		49.86	0.254059	2.23431	3.69751	6.1799	9.08057	12.8275	16.7061	20.6487			49.86	-0.582855	-0.43927	-0.842407	-0.534058	-0.236908	-0.44281	0.0789185	0.479309			49.86	-0.582855	-0.43927	-0.842407	-0.534058	-0.236908	-0.44281	0.0789185	0.479309			49.86	0.101959	-0.26001	0.149536	0.244843	0.0510559	0.975677	1.31137	1.71805
		50.86	0.426727	2.15308	3.9436	6.5799	9.11652	12.7728	16.6218	20.5776			50.86	-0.364899	-0.687714	-0.613495	-0.502808	0.00372	-0.129547	-0.0960693	0.519135			50.86	-0.364899	-0.687714	-0.613495	-0.502808	0.00372	-0.129547	-0.0960693	0.519135			50.86	-0.026947	-0.0498657	-0.0949707	0.189392	0.290131	0.996002	1.16138	1.68991
		51.86	0.190796	2.08743	3.72095	6.63147	9.46884	12.84	16.8913	20.5924			51.86	-0.485199	-0.580688	-0.322876	-0.388733	-0.257233	-0.182648	0.188293	0.368347			51.86	-0.485199	-0.580688	-0.322876	-0.388733	-0.257233	-0.182648	0.188293	0.368347			51.86	-0.0550537	-0.102997	0.319855	0.0417175	0.562775	0.506927	1.61215	1.63913
		52.86	0.129059	1.81555	3.95688	6.69241	9.55087	12.9931	17.0975	20.362			52.86	-0.44458	-0.47287	-0.386932	-0.28717	-0.229889	-0.149078	0.0164185	0.292572			52.86	-0.44458	-0.47287	-0.386932	-0.28717	-0.229889	-0.149078	0.0164185	0.292572			52.86	-0.0417786	0.129822	0.233917	0.391724	0.322144	0.812408	1.52466	1.78134
		53.86	0.490784	2.01321	3.82095	6.70099	9.37823	12.922	17.0124	20.7065			53.86	-0.148499	-0.272095	-0.210388	-0.362946	-0.511902	-0.421722	0.272675	0.171478			53.86	-0.148499	-0.272095	-0.210388	-0.362946	-0.511902	-0.421722	0.272675	0.171478			53.86	-0.244904	0.116547	0.105804	0.141724	0.358093	0.963959	1.19965	1.6868
		54.86	0.0962524	2.49759	3.79907	6.50568	9.46103	13.0869	16.7975	20.7971			54.86	-0.267242	-0.848663	-0.186951	-0.44577	-0.113464	-0.0490723	0.185944	0.460541			54.86	-0.267242	-0.848663	-0.186951	-0.44577	-0.113464	-0.0490723	0.185944	0.460541			54.86	-0.0753784	-0.218628	0.11438	0.190155	0.456512	0.807709	1.58325	1.63522
		55.86	0.115021	2.22885	3.9772	6.29007	9.3548	13.158	17.1085	20.5714			55.86	-0.582092	-0.288513	-0.465057	-0.38092	-0.254883	-0.0701599	0.149231	0.386322			55.86	-0.582092	-0.288513	-0.465057	-0.38092	-0.254883	-0.0701599	0.149231	0.386322			55.86	-0.0136414	-0.142059	0.380005	0.128448	0.449493	0.944427	1.21997	1.57742
		56.86	-0.105316	2.16245	3.82016	6.63303	9.24619	12.8837	16.8968	20.7385			56.86	-0.331299	-0.440063	-0.418976	-0.326233	-0.225983	-0.232666	0.0164185	0.297272			56.86	-0.331299	-0.440063	-0.418976	-0.326233	-0.225983	-0.232666	0.0164185	0.297272			56.86	-0.269897	-0.0108032	-0.112946	0.469086	0.539337	0.76709	1.37073	1.76572
		57.86	0.0212708	2.43665	3.93112	6.51663	9.38916	13.4947	17.3397	20.626			57.86	-0.482086	-0.53537	-0.465057	-0.251251	-0.0791016	-0.0389099	0.119537	0.412903			57.86	-0.482086	-0.53537	-0.465057	-0.251251	-0.0791016	-0.0389099	0.119537	0.412903			57.86	-0.09021	-0.402985	0.205811	0.137054	0.423706	0.873352	1.09262	1.67273
		58.86	-0.0295105	2.16711	4.18033	6.52521	9.35324	12.8259	17.5116	20.669			58.86	-0.741455	-0.578339	-0.492401	-0.430145	-0.46347	0.0446777	0.375	0.529297			58.86	-0.741455	-0.578339	-0.492401	-0.430145	-0.46347	0.0446777	0.375	0.529297			58.86	-0.00583	-0.0178223	0.198761	0.33313	0.655731	1.04599	1.33011	1.51337
		59.86	0.0532837	2.0976	4.29831	6.51663	9.49854	13.2087	17.4186	20.8596			59.86	-0.489105	-0.361938	-0.53302	-0.44812	-0.373627	-0.0193787	0.368774	0.44101			59.86	-0.489105	-0.361938	-0.53302	-0.44812	-0.373627	-0.0193787	0.368774	0.44101			59.86	-0.101929	0.252472	-0.0278015	0.42688	0.413544	0.95224	1.45435	1.66025
		60.86	0.219696	2.22339	3.77408	6.72992	9.68994	13.1869	17.0944	20.8596			60.86	-0.391449	-0.430695	-0.34787	-0.317657	-0.324402	0.0876465	0.426575	0.654297			60.86	-0.391449	-0.430695	-0.34787	-0.317657	-0.324402	0.0876465	0.426575	0.654297			60.86	-0.264435	0.239197	0.262054	0.178436	0.465118	0.77179	1.25903	1.85397
		61.86	0.0673523	2.08899	4.08267	6.59161	9.39621	13.3751	17.1476	20.8557			61.86	-0.469574	-0.313507	-0.406464	-0.211395	-0.344727	-0.0404663	0.328918	0.425385			61.86	-0.469574	-0.313507	-0.406464	-0.211395	-0.344727	-0.0404663	0.328918	0.425385			61.86	-0.0675659	0.27356	0.39563	-0.0246887	0.444794	0.685852	1.4231	1.90164
		62.86	-0.00998	2.21008	3.7225	6.61115	9.74542	13.1947	17.0483	20.7713			62.86	-0.436768	-0.558807	-0.135376	-0.478577	-0.410339	-0.253754	0.247681	0.530853			62.86	-0.436768	-0.558807	-0.135376	-0.478577	-0.410339	-0.253754	0.247681	0.530853			62.86	-0.21756	0.0407715	0.0612793	0.189392	0.416687	0.756165	1.4809	1.53601
		63.86	0.274384	2.08743	4.17331	6.62445	9.55869	13.247	17.3702	21.0909			63.86	-0.785217	-0.422089	-0.730682	-0.452789	-0.375977	-0.0514221	0.190643	0.501953			63.86	-0.785217	-0.422089	-0.730682	-0.452789	-0.375977	-0.0514221	0.190643	0.501953			63.86	0.0433655	0.100128	0.0151672	0.383911	0.508087	0.956146	1.2887	1.67819
		64.86	-0.0201416	2.35385	3.92407	6.48849	9.5079	13.3204	17.0639	20.8206			64.86	-0.570374	-0.668976	-0.578339	-0.401245	-0.192383	-0.0342102	0.21875	0.530853			64.86	-0.570374	-0.668976	-0.578339	-0.401245	-0.192383	-0.0342102	0.21875	0.530853			64.86	-0.00742	-0.0795593	-0.268433	0.23703	0.415894	0.986633	1.07544	1.73602
		65.86	0.31189	2.02728	3.98972	6.68695	9.44931	13.3533	17.1811	20.9112			65.86	-0.414886	-0.218201	-0.379913	-0.132477	-0.148621	-0.120148	0.299225	0.540222			65.86	-0.414886	-0.218201	-0.379913	-0.132477	-0.148621	-0.120148	0.299225	0.540222			65.86	-0.0613098	0.122009	0.151123	0.361267	0.613556	0.86554	1.32935	1.6196
		66.86	0.294708	2.07495	3.9147	6.65491	9.49854	13.454	17.5218	20.7651			66.86	-0.506317	-0.310364	-0.449432	-0.359833	-0.0415955	0.00797	0.289856	0.540222			66.86	-0.506317	-0.310364	-0.449432	-0.359833	-0.0415955	0.00797	0.289856	0.540222			66.86	-0.522247	0.039978	0.178467	0.308136	0.379181	0.760834	1.28403	1.75241
		67.86	0.332977	2.27649	3.99283	6.91428	9.58212	13.3251	17.1639	20.8752			67.86	-0.502411	-0.639282	-0.54007	-0.452026	-0.167389	-0.105316	0.353912	0.466003			67.86	-0.502411	-0.639282	-0.54007	-0.452026	-0.167389	-0.105316	0.353912	0.466003			67.86	-0.09021	-0.0889282	-0.116089	0.187836	0.635437	0.811615	1.43246	1.57663
		68.86	0.15329	2.23196	3.95612	6.60492	9.19775	13.1009	17.1913	20.8057			68.86	-0.643036	-0.611145	-0.435364	-0.494995	0.0896606	0.000946	0.0507813	0.576172			68.86	-0.643036	-0.611145	-0.435364	-0.494995	0.0896606	0.000946	0.0507813	0.576172			68.86	0.0589905	-0.149872	0.0706482	0.140961	0.476044	1.09756	1.31918	1.81491
		69.86	0.262665	2.23666	3.72018	6.75491	9.49072	13.1619	17.5905	21.3534			69.86	-0.373505	-0.315857	-0.646301	-0.525452	0.106049	-0.045929	0.452362	0.514465			69.86	-0.373505	-0.315857	-0.646301	-0.525452	0.106049	-0.045929	0.452362	0.514465			69.86	-0.0878601	-0.0982971	-0.0113831	0.251099	0.639343	0.792084	1.31137	1.83835
		70.86	0.287659	2.51321	3.88345	6.75021	9.47354	13.1118	17.4741	21.0893			70.86	-0.397705	-0.516632	-0.378357	-0.614532	-0.240814	0.118134	0.21875	0.547272			70.86	-0.397705	-0.516632	-0.378357	-0.614532	-0.240814	0.118134	0.21875	0.547272			70.86	-0.250366	-0.154541	0.0300293	0.244843	0.612	0.76944	1.18793	1.65555
		71.86	0.197052	2.13196	4.15533	6.64084	9.28214	13.2892	17.2413	20.6909			71.86	-0.262543	-0.724426	-0.523651	-0.402802	-0.298615	-0.308441	0.123444	0.546478			71.86	-0.262543	-0.724426	-0.523651	-0.402802	-0.298615	-0.308441	0.123444	0.546478			71.86	-0.042572	-0.038147	0.201904	0.158905	0.850281	0.681152	1.11215	1.82742
		72.86	0.0899963	2.17493	3.81705	6.42599	9.44229	13.033	17.3835	21.051			72.86	-0.350067	-0.428345	-0.530701	-0.348907	-0.150177	-0.0475159	-0.0484314	0.587097			72.86	-0.350067	-0.428345	-0.530701	-0.348907	-0.150177	-0.0475159	-0.0484314	0.587097			72.86	0.0379028	-0.053772	-0.171539	-0.112183	0.5112	0.849915	1.2395	1.71335
		73.86	0.543915	2.1601	3.84674	6.49554	9.25244	12.9025	17.2405	20.9729			73.86	-0.28598	-0.400208	-0.644745	-0.381714	-0.46817	-0.112335	0.438293	0.401947			73.86	-0.28598	-0.400208	-0.644745	-0.381714	-0.46817	-0.112335	0.438293	0.401947			73.86	0.115265	-0.113159	-0.0895081	0.274536	0.601044	1.0296	1.24573	1.56259
		74.86	0.330627	2.29211	4.10376	6.73773	9.59933	13.0072	17.135	20.6745			74.86	-0.507874	-0.647095	-0.358032	-0.595764	-0.355652	-0.0951538	0.0250244	0.625397			74.86	-0.507874	-0.647095	-0.358032	-0.595764	-0.355652	-0.0951538	0.0250244	0.625397			74.86	0.0566711	-0.225647	-0.134827	0.151886	0.562775	1.01865	1.26605	1.5282
		75.86	0.328278	2.31479	3.83267	6.60724	9.78134	13.1681	17.6522	21.2932			75.86	-0.464111	-0.638489	-0.451782	-0.430145	-0.18692	-0.395935	0.107819	0.12384			75.86	-0.464111	-0.638489	-0.451782	-0.430145	-0.18692	-0.395935	0.107819	0.12384			75.86	-0.00662	0.313416	0.190186	0.186249	0.414337	1.01865	1.04651	1.81805
		76.86	0.471252	2.21167	3.98111	6.85178	9.37119	13.6665	17.3632	21.076			76.86	-0.675049	-0.440857	-0.532257	-0.462189	-0.393951	-0.163116	-0.0445251	0.425385			76.86	-0.675049	-0.440857	-0.532257	-0.462189	-0.393951	-0.163116	-0.0445251	0.425385			76.86	0.175415	-0.161591	0.0659485	0.0503235	0.446381	0.875702	1.34573	1.629
		77.86	-0.0350037	2.28745	4.11548	6.59006	9.70401	13.1415	17.4968	20.8643			77.86	-0.50708	-0.59787	-0.672089	-0.609039	-0.539246	-0.498291	0.179688	0.419128			77.86	-0.50708	-0.59787	-0.672089	-0.609039	-0.539246	-0.498291	0.179688	0.419128			77.86	0.0137024	0.0595093	-0.0731201	0.119843	0.706512	0.922577	1.2598	1.51337
		78.86	0.0837708	2.17261	3.95532	6.70413	9.62277	13.3665	17.3647	21.0042			78.86	-0.611786	-0.09552	-0.452576	-0.576233	-0.440033	-0.16861	0.0515747	0.271484			78.86	-0.611786	-0.09552	-0.452576	-0.576233	-0.440033	-0.16861	0.0515747	0.271484			78.86	-0.162872	0.189972	-0.144989	0.315155	0.699493	0.968658	1.01215	1.81024
		79.86	-0.0795288	2.24994	3.90689	6.85101	9.27744	13.2954	17.3842	20.8963			79.86	-0.580536	-0.613495	-0.590851	-0.261383	-0.253326	-0.0678101	0.203918	0.432434			79.86	-0.580536	-0.613495	-0.590851	-0.261383	-0.253326	-0.0678101	0.203918	0.432434			79.86	-0.0558472	-0.158447	0.233154	-0.0527954	0.224487	0.960052	1.30902	1.561
		80.86	0.332977	2.08432	4.0694	6.57053	9.33994	13.1923	17.1288	20.6463			80.86	-0.811005	-0.630676	-0.584595	-0.394989	-0.333008	-0.31546	0.108612	0.499603			80.86	-0.811005	-0.630676	-0.584595	-0.394989	-0.333008	-0.31546	0.108612	0.499603			80.86	0.248077	-0.22644	-0.0653076	0.141724	0.471375	1.26083	1.26215	1.75711
		81.86	0.225159	2.15698	3.86627	6.64319	9.46884	13.3572	17.3663	21.2213			81.86	-0.409424	-0.28302	-0.204895	-0.451233	-0.719727	-0.216248	0.209381	0.390228			81.86	-0.409424	-0.28302	-0.204895	-0.451233	-0.719727	-0.216248	0.209381	0.390228			81.86	-0.187103	-0.13736	0.119873	0.14328	0.797943	0.961639	1.46683	1.54929
		82.86	-0.0342102	1.97104	3.84595	6.62601	9.50479	13.3595	17.4038	21.0268			82.86	-0.639893	-0.523651	-0.370544	-0.453583	-0.254089	-0.0787659	0.146881	0.384766			82.86	-0.639893	-0.523651	-0.370544	-0.453583	-0.254089	-0.0787659	0.146881	0.384766			82.86	-0.305054	-0.356903	0.0401611	0.100311	0.286224	0.899139	1.3645	1.54852
		83.86	0.072052	2.32336	3.94751	6.69397	9.26572	13.497	17.4358	20.8362			83.86	-0.822723	-0.838501	-0.457245	-0.507477	-0.586914	-0.282654	0.09375	0.296478			83.86	-0.822723	-0.838501	-0.457245	-0.507477	-0.586914	-0.282654	0.09375	0.296478			83.86	-0.198822	0.0212402	-0.0426331	0.153442	0.646362	1.0882	1.22543	1.67038
		84.86	0.0907898	1.59134	4.05298	6.56506	9.49463	13.3626	17.2968	21.2292			84.86	-0.551605	-0.299438	-0.594757	-0.334045	-0.772858	-0.308441	0.115631	0.575378			84.86	-0.551605	-0.299438	-0.594757	-0.334045	-0.772858	-0.308441	0.115631	0.575378			84.86	-0.18396	0.00952	0.0214233	0.282349	0.221375	0.92334	1.46838	1.43445
		85.86	0.217346	2.14993	4.11313	6.54007	9.68527	13.1658	17.4905	21.1104			85.86	-0.553192	-0.730682	-0.527557	-0.582489	-0.269714	-0.119385	0.342194	0.269928			85.86	-0.553192	-0.730682	-0.527557	-0.582489	-0.269714	-0.119385	0.342194	0.269928			85.86	-0.255066	-0.270966	-0.0121765	-0.0301514	0.0768433	0.755371	1.38168	1.42508
		86.86	0.0423584	2.12415	3.85767	6.50647	9.54306	13.2892	17.1241	20.9002			86.86	-0.502411	-0.776794	-0.670532	-0.470764	-0.0541077	0.0774841	0.460175	0.479309			86.86	-0.502411	-0.776794	-0.670532	-0.470764	-0.0541077	0.0774841	0.460175	0.479309			86.86	-0.0761414	0.0227966	0.103455	-0.0856018	0.29715	0.997559	1.27777	1.68524
		87.86	0.411102	2.1062	3.81784	6.89944	9.61417	13.2626	17.1999	20.9096			87.86	-0.575836	-0.440857	-0.584595	-0.316864	-0.096283	-0.0115662	0.227356	0.423035			87.86	-0.575836	-0.440857	-0.584595	-0.316864	-0.096283	-0.0115662	0.227356	0.423035			87.86	-0.0136414	0.0126343	-0.00201	-0.111389	0.229187	0.85849	1.24341	1.80008
		88.86	0.27594	2.03979	4.00766	6.62677	9.57901	13.3431	17.4561	20.5526			88.86	-0.604736	-0.50647	-0.661163	-0.355927	-0.339264	-0.249054	0.2836	0.745697			88.86	-0.604736	-0.50647	-0.661163	-0.355927	-0.339264	-0.249054	0.2836	0.745697			88.86	-0.0378723	0.0313721	-0.132477	0.286255	0.440125	1.02881	1.09808	1.72742
		89.86	-0.179535	1.81088	3.79361	6.36349	9.25009	13.2791	17.6452	20.6838			89.86	-0.621918	-0.498657	-0.843964	-0.637177	-0.365814	-0.210785	0.0203247	0.343353			89.86	-0.621918	-0.498657	-0.843964	-0.637177	-0.365814	-0.210785	0.0203247	0.343353			89.86	-0.387085	0.0603027	-0.257477	-0.04422	0.120575	0.872559	1.48792	1.39383
		90.86	2.43845	3.12494	5.33267	7.94006	10.6954	14.597	18.728	21.7096			90.86	1.04291	1.25214	0.514618	0.572968	0.620911	0.861084	1.41641	1.58554			90.86	1.04291	1.25214	0.514618	0.572968	0.620911	0.861084	1.41641	1.58554			90.86	1.64026	1.10638	0.730011	1.48627	1.74948	2.22882	2.37308	2.57507
		91.86	2.065	2.35696	4.53815	6.79163	9.60947	12.9572	16.6202	19.5659			91.86	0.980408	1.11383	0.052124	0.265961	0.320129	0.644684	0.802368	0.983978			91.86	0.980408	1.11383	0.052124	0.265961	0.320129	0.644684	0.802368	0.983978			91.86	1.48947	0.610291	1.0097	1.01987	1.0737	1.34677	1.84497	1.5907
		92.86	1.90799	2.62338	4.0936	6.54788	8.86728	12.19	15.0749	17.8159			92.86	1.02963	1.1951	0.479462	0.539398	0.737305	0.666565	0.921112	0.833191			92.86	1.02963	1.1951	0.479462	0.539398	0.737305	0.666565	0.921112	0.833191			92.86	1.59494	0.774353	1.03235	1.01361	0.866669	1.66162	1.49808	1.84775
		93.86	1.76813	2.50775	4.17798	5.90802	7.9501	10.954	13.8679	16.5776			93.86	1.06244	1.05292	0.720886	0.716736	0.520111	0.786102	0.912506	0.860535			93.86	1.06244	1.05292	0.720886	0.716736	0.520111	0.786102	0.912506	0.860535			93.86	1.52853	0.818878	1.06909	1.13235	1.10809	1.37021	1.5473	1.71884
		94.86	1.67126	2.30698	3.80063	5.50412	7.33994	10.1384	12.8514	15.0948			94.86	0.810089	1.02243	0.441193	0.48703	0.699036	0.904053	0.849243	0.680847			94.86	0.810089	1.02243	0.441193	0.48703	0.699036	0.904053	0.849243	0.680847			94.86	1.29807	0.70639	0.892517	0.657349	0.987762	1.58896	1.68246	1.68445
		95.86	1.79782	2.53198	3.32877	5.23694	6.93994	9.07513	11.9069	13.7815			95.86	0.980408	1.09821	0.348206	0.653442	0.695892	0.803284	1.11877	0.78241			95.86	0.980408	1.09821	0.348206	0.653442	0.695892	0.803284	1.11877	0.78241			95.86	1.2215	0.575928	0.86438	0.937042	0.845581	1.36008	1.50824	1.59149
		96.86	1.82047	1.95697	3.2608	4.79242	6.10715	8.66968	10.7303	12.6784			96.86	0.583527	0.927124	0.336487	0.269073	0.415436	0.775146	0.686737	0.828522			96.86	0.583527	0.927124	0.336487	0.269073	0.415436	0.775146	0.686737	0.828522			96.86	1.009	0.861847	0.67688	0.89798	1.01825	1.30225	1.62543	1.4071
		97.86	1.37674	1.99915	2.91315	4.45023	5.90402	7.6814	9.98114	11.6768			97.86	0.873383	0.699768	0.420105	0.465942	0.575592	0.887665	0.839844	0.774597			97.86	0.873383	0.699768	0.420105	0.465942	0.575592	0.887665	0.839844	0.774597			97.86	1.0387	0.751709	0.698761	0.944855	1.16904	1.20068	1.2598	1.16571
		98.86	1.67984	1.86401	2.77173	4.23303	5.45792	7.07202	8.90457	10.8323			98.86	1.01947	0.908386	0.469299	0.430023	0.530273	0.61969	0.900024	0.775391			98.86	1.01947	0.908386	0.469299	0.430023	0.530273	0.61969	0.900024	0.775391			98.86	1.06915	1.00562	0.64563	0.819061	0.840912	1.10068	1.41605	1.2868
		99.86	1.35641	1.89682	2.62955	4.00647	4.98917	6.79544	8.35223	9.70807			99.86	0.594482	0.74118	0.37088	0.501892	0.424042	0.972809	0.771118	0.705078			99.86	0.594482	0.74118	0.37088	0.501892	0.424042	0.972809	0.771118	0.705078			99.86	1.11917	0.785278	0.763611	0.628448	0.957306	1.19601	1.39807	1.24774
		100.86	1.14783	1.564	2.45377	3.41898	4.61963	6.12436	7.86005	9.11353			100.86	0.722595	0.869324	0.364624	0.440155	0.50293	0.757965	0.761719	0.953522			100.86	0.722595	0.869324	0.364624	0.440155	0.50293	0.757965	0.761719	0.953522			100.86	1.05042	1.07202	0.969849	0.617523	0.972931	1.10226	1.427	1.07898
		101.86	1.34781	1.99603	2.1944	3.29242	4.60947	5.71655	6.96628	8.20416			101.86	0.962433	0.652893	0.416199	0.584686	0.657623	0.647034	0.672668	0.837097			101.86	0.962433	0.652893	0.416199	0.584686	0.657623	0.647034	0.672668	0.837097			101.86	0.971497	0.882172	0.610474	1.10812	0.740112	1.16867	1.1723	1.04227
		102.86	1.44861	1.52258	2.29831	2.80414	3.86963	5.2384	6.93973	7.84009			102.86	0.596039	0.609924	0.316193	0.36908	0.559174	0.723602	0.850006	1.14493			102.86	0.596039	0.609924	0.316193	0.36908	0.559174	0.723602	0.850006	1.14493			102.86	0.819946	0.645447	0.415955	0.863617	0.619812	0.878021	1.27621	1.3157
		103.86	0.983765	1.53821	1.96313	2.55804	3.96652	4.8064	6.31161	7.23541			103.86	0.703857	0.93573	0.452118	0.432343	0.825592	0.68454	0.797668	0.750397			103.86	0.703857	0.93573	0.452118	0.432343	0.825592	0.68454	0.797668	0.750397			103.86	0.869934	0.932953	0.844086	0.483124	0.906525	1.03116	0.97229	1.29697
		104.86	0.96814	1.40619	1.90298	2.58224	3.36572	4.33765	6.01083	6.62369			104.86	0.357758	0.588837	0.392761	0.476898	0.372467	0.467346	0.684387	0.714447			104.86	0.357758	0.588837	0.392761	0.476898	0.372467	0.467346	0.684387	0.714447			104.86	0.795715	0.946228	0.887054	0.547211	0.635437	1.00302	1.11761	1.12509
		105.86	1.38065	1.26947	1.66861	2.27365	3.43137	4.19702	5.09052	6.15103			105.86	0.83902	0.601349	0.440399	0.544861	0.966217	0.353271	0.804688	0.569916			105.86	0.83902	0.601349	0.440399	0.544861	0.966217	0.353271	0.804688	0.569916			105.86	0.401978	0.762634	0.749542	0.685486	0.624481	1.00381	0.895752	1.30634
		106.86	1.22281	1.25073	1.51938	2.46271	3.23837	4.13684	5.20926	5.67212			106.86	0.571045	0.506042	0.532593	0.872986	0.788086	0.601715	0.872681	0.566803			106.86	0.571045	0.506042	0.532593	0.872986	0.788086	0.601715	0.872681	0.566803			106.86	0.692596	0.750916	0.86673	0.764374	0.9245	0.759277	0.811371	1.18524
		107.86	0.815002	1.00696	1.47018	2.13382	2.74463	3.90326	4.81628	5.41977			107.86	0.824158	0.557587	0.269318	0.401886	0.426361	0.656403	0.990631	0.732422			107.86	0.824158	0.557587	0.269318	0.401886	0.426361	0.656403	0.990631	0.732422			107.86	0.635559	0.58606	0.927673	0.663605	0.696381	0.70459	0.950439	0.800873
		108.86	0.96579	1.27258	1.43423	1.89319	2.27667	3.62671	4.5405	5.18073			108.86	0.604645	0.481812	0.509949	0.247986	0.524811	0.303284	0.710938	0.875397			108.86	0.604645	0.481812	0.509949	0.247986	0.524811	0.303284	0.710938	0.875397			108.86	0.78714	0.476685	0.544067	0.61203	0.842468	0.853027	0.924652	1.13992
		109.86	1.03064	0.972595	1.66782	2.08694	2.80948	3.41577	3.90222	4.84714			109.86	0.681976	0.744324	0.267761	0.512054	0.470917	0.71109	0.751587	0.630066			109.86	0.681976	0.744324	0.267761	0.512054	0.470917	0.71109	0.751587	0.630066			109.86	0.470734	0.821228	0.794861	0.843292	0.548706	0.767883	0.840271	0.998505
		110.86	0.865021	1.0679	1.26862	2.07132	2.53995	3.2392	4.05066	4.83228			110.86	0.39447	0.756042	0.465393	0.579224	0.722473	0.55954	0.736725	0.519135			110.86	0.39447	0.756042	0.465393	0.579224	0.722473	0.55954	0.736725	0.519135			110.86	0.611359	0.520447	0.671417	0.404999	0.372925	0.617889	0.958252	1.00632
		111.86	0.781403	0.878052	1.07486	1.83771	2.46729	3.22748	3.71005	4.01511			111.86	0.616364	0.473206	0.365417	0.777679	0.53653	0.568115	1.09375	0.541016			111.86	0.616364	0.473206	0.365417	0.777679	0.53653	0.568115	1.09375	0.541016			111.86	0.758209	0.752472	0.647217	0.672211	0.783081	0.842865	1.0145	0.957123
		112.86	1.1033	1.05228	1.35141	1.73148	1.87979	2.72046	3.28113	4.11041			112.86	0.553864	0.570099	0.409943	0.465942	0.242767	0.380615	0.641418	0.535553			112.86	0.553864	0.570099	0.409943	0.465942	0.242767	0.380615	0.641418	0.535553			112.86	0.701965	0.598572	0.457367	0.818298	0.596375	1.03195	1.06528	0.869598
		113.86	0.810333	0.840576	1.13657	1.60257	2.2634	2.78217	3.34677	3.74088			113.86	0.696045	0.46228	0.184143	0.486267	0.263092	0.343109	0.867188	0.712891			113.86	0.696045	0.46228	0.184143	0.486267	0.263092	0.343109	0.867188	0.712891			113.86	0.634003	0.618896	0.803467	0.810486	0.718231	0.692871	0.750427	0.879761
		114.86	1.16812	1.26556	0.82016	1.52911	1.93292	2.43216	3.0827	3.2276			114.86	0.551514	0.802124	0.407593	0.33078	0.427948	0.336884	0.868774	0.763672			114.86	0.551514	0.802124	0.407593	0.33078	0.427948	0.336884	0.868774	0.763672			114.86	0.542603	0.710297	0.80423	0.561249	0.583099	0.560852	1.16684	0.746948
		115.86	0.789215	0.963226	0.814697	1.64554	1.7337	2.46887	3.02802	3.15964			115.86	0.474152	0.702911	0.247437	0.313599	0.28418	0.561859	0.966431	0.838684			115.86	0.474152	0.702911	0.247437	0.313599	0.28418	0.561859	0.966431	0.838684			115.86	0.482452	0.667328	0.424561	0.576111	0.601044	0.653046	0.940277	1.1235
		116.86	0.889221	0.716339	0.935028	1.25647	1.53915	2.1767	2.74521	3.08932			116.86	0.68042	0.682587	0.105255	0.633148	0.363861	0.447815	0.808594	0.508972			116.86	0.68042	0.682587	0.105255	0.633148	0.363861	0.447815	0.808594	0.508972			116.86	0.634796	0.776703	0.751892	0.21283	0.743256	0.949921	0.680115	0.793823
		117.86	0.796265	1.08197	1.12485	1.57132	1.8165	2.18997	2.47958	3.10181			117.86	0.503845	0.610718	0.320099	0.420624	0.434967	0.700165	0.898438	0.500397			117.86	0.503845	0.610718	0.320099	0.420624	0.434967	0.700165	0.898438	0.500397			117.86	0.605865	0.732178	0.405029	0.416718	0.755737	0.744446	0.919952	0.815704
		118.86	0.860321	0.839783	0.770966	1.24164	1.56259	2.32278	2.39676	2.57056			118.86	0.440582	0.643524	0.460724	0.598755	0.225586	0.604828	0.739075	0.723816			118.86	0.440582	0.643524	0.460724	0.598755	0.225586	0.604828	0.739075	0.723816			118.86	0.641022	0.636841	0.708923	0.732361	0.490112	0.480377	0.869965	0.868835
		119.86	0.593903	0.825714	0.777985	1.36896	1.21964	1.95093	2.46863	2.57056			119.86	0.671814	0.509155	0.215393	0.478455	0.381073	0.566559	0.623444	0.510559			119.86	0.671814	0.509155	0.215393	0.478455	0.381073	0.566559	0.623444	0.510559			119.86	0.576965	1.03452	0.662048	0.30423	0.790131	0.703033	0.648071	0.780548
		120.86	0.819702	0.924164	0.862366	1.10959	1.52353	1.56186	2.19208	2.49478			120.86	0.753082	0.711487	0.352905	0.478455	0.212311	0.42984	0.6008	0.687897			120.86	0.753082	0.711487	0.352905	0.478455	0.212311	0.42984	0.6008	0.687897			120.86	0.578522	0.485291	0.484711	0.417511	0.589325	0.781952	1.01215	0.651642
		121.86	0.865021	0.638214	1.05063	1.17288	1.37277	1.93216	2.06552	2.38541			121.86	0.871826	0.625549	0.220886	0.283142	0.316986	0.782196	0.759399	0.458984			121.86	0.871826	0.625549	0.220886	0.283142	0.316986	0.782196	0.759399	0.458984			121.86	0.738678	0.788422	0.641724	0.64563	0.531525	0.781158	0.516052	0.953979
		122.86	0.901733	0.601501	0.649872	1.21661	1.45401	1.41968	1.80692	2.3479			122.86	0.603058	0.484161	0.377136	0.282349	0.417786	0.394684	0.425781	1.07382			122.86	0.603058	0.484161	0.377136	0.282349	0.417786	0.394684	0.425781	1.07382			122.86	0.351959	0.296997	0.536255	0.814392	0.441681	0.562408	0.888702	0.945404
		123.86	0.860321	1.09525	0.772522	1.07132	1.31729	1.57669	1.84677	2.32761			123.86	0.500732	0.675568	0.420868	0.519867	0.495117	0.64624	0.736725	0.608215			123.86	0.500732	0.675568	0.420868	0.519867	0.495117	0.64624	0.736725	0.608215			123.86	0.34964	0.51889	0.600342	0.572968	0.754181	0.641327	0.473877	1.08994
		124.86	0.600159	0.815552	0.824066	1.00958	1.229	1.67279	1.55536	1.99478			124.86	0.621826	0.852112	0.313049	0.193298	0.624817	0.418915	0.673462	0.864441			124.86	0.621826	0.852112	0.313049	0.193298	0.624817	0.418915	0.673462	0.864441			124.86	0.594147	0.265747	0.558136	0.46048	0.657318	0.556152	0.69809	1.07431
		125.86	0.661102	0.824951	0.961578	1.0838	1.2579	1.53296	1.6655	2.11508			125.86	0.647614	0.564636	0.576355	0.221405	0.183411	0.361084	0.597656	0.681641			125.86	0.647614	0.564636	0.576355	0.221405	0.183411	0.361084	0.597656	0.681641			125.86	0.500397	0.632935	0.512054	0.615173	0.611206	0.542877	0.717621	0.947723
		126.86	0.805634	0.505402	0.727997	0.986938	1.43604	1.26965	1.58505	1.83151			126.86	0.415558	0.537292	0.197449	0.444061	-0.131439	0.58609	0.810944	0.755066			126.86	0.415558	0.537292	0.197449	0.444061	-0.131439	0.58609	0.810944	0.755066			126.86	0.494171	0.437622	0.620636	0.588593	0.413544	0.832733	0.930908	1.00085
		127.86	0.572052	0.606964	0.678772	0.698669	1.17041	1.23529	1.87411	1.70963			127.86	0.477295	0.516968	0.447449	0.412811	0.176361	0.504852	0.640625	0.833984			127.86	0.477295	0.516968	0.447449	0.412811	0.176361	0.504852	0.640625	0.833984			127.86	0.477753	0.446228	0.493286	0.43158	0.42215	0.453827	0.668396	0.691498
		128.86	0.549377	0.502289	0.711578	0.802551	1.33762	1.09622	1.76785	1.74478			128.86	0.369476	0.780243	0.514618	0.411255	0.136536	0.226715	0.771881	0.787903			128.86	0.369476	0.780243	0.514618	0.411255	0.136536	0.226715	0.771881	0.787903			128.86	0.495728	0.574341	0.351105	0.189392	0.488556	0.596771	0.759796	0.600067
		129.86	1.05017	0.854614	0.610809	0.871307	1.6384	1.21106	1.42255	1.51901			129.86	0.43277	0.792755	0.216187	0.251099	0.202942	0.482971	0.828918	0.627747			129.86	0.43277	0.792755	0.216187	0.251099	0.202942	0.482971	0.828918	0.627747			129.86	0.695709	0.618103	0.77298	0.269867	0.426056	0.797577	0.748077	0.578217
		130.86	1.03845	0.517914	0.699066	0.954132	0.975891	1.12512	1.37488	1.68149			130.86	0.346039	0.633362	0.430237	0.394073	0.308411	0.40094	0.611725	0.549622			130.86	0.346039	0.633362	0.430237	0.394073	0.308411	0.40094	0.611725	0.549622			130.86	0.50119	0.414185	0.469086	0.263611	0.304169	0.585846	0.494965	0.882904
		131.86	0.577515	0.58667	0.917053	0.947876	1.13525	1.172	1.40302	1.80103			131.86	0.165558	0.440399	0.461487	0.222198	0.441223	0.313446	0.601563	0.53241			131.86	0.165558	0.440399	0.461487	0.222198	0.441223	0.313446	0.601563	0.53241			131.86	0.731659	0.234497	0.405029	0.319061	0.474487	0.380371	0.47699	0.73288
		132.86	0.710327	0.528076	0.661591	1.14474	1.01962	1.32278	1.2999	1.38931			132.86	0.496033	0.737274	0.356018	0.396423	0.325592	0.394684	0.253143	0.470703			132.86	0.496033	0.737274	0.356018	0.396423	0.325592	0.394684	0.253143	0.470703			132.86	0.544952	0.289978	0.412842	0.158142	0.469025	0.749115	0.589478	0.647736
		133.86	0.551727	0.596802	0.611572	0.855682	1.15948	0.986084	1.37723	1.67838			133.86	0.42337	0.268524	0.192749	0.383911	0.568573	0.221252	0.605469	0.880859			133.86	0.42337	0.268524	0.192749	0.383911	0.568573	0.221252	0.605469	0.880859			133.86	0.459778	0.572784	0.433929	0.254242	0.536987	0.703827	0.553558	0.907104
		134.86	0.759552	0.55307	0.487366	0.661163	0.800873	0.922791	1.09052	1.24167			134.86	0.381989	0.645081	0.414612	0.381561	0.459198	0.336884	0.817993	0.65741			134.86	0.381989	0.645081	0.414612	0.381561	0.459198	0.336884	0.817993	0.65741			134.86	0.334015	0.390747	0.566742	0.15033	0.380737	0.596008	0.815277	0.713348
		135.86	0.681427	0.76712	0.63501	0.645538	0.969635	1.21732	1.3569	1.55338			135.86	0.621826	0.356812	0.372437	0.183929	0.451385	0.422821	0.407837	0.569916			135.86	0.621826	0.356812	0.372437	0.183929	0.451385	0.422821	0.407837	0.569916			135.86	0.767609	0.71106	0.598755	0.334686	0.569031	0.554596	0.518402	0.72821
		136.86	0.854858	0.446045	0.567047	0.757263	1.13605	0.971222	1.32956	1.31509			136.86	0.380402	0.713837	0.599792	0.107361	0.394348	0.322815	0.505493	0.696472			136.86	0.380402	0.713837	0.599792	0.107361	0.394348	0.322815	0.505493	0.696472			136.86	0.528534	0.647797	0.290955	0.397186	0.425262	0.661621	0.545746	0.457123
		137.86	0.68924	0.878845	0.638153	0.450989	1.38916	0.935303	0.877228	1.31509			137.86	0.631989	0.638062	0.491974	0.437042	0.174042	0.390778	0.482819	0.562103			137.86	0.631989	0.638062	0.491974	0.437042	0.174042	0.390778	0.482819	0.562103			137.86	0.314484	0.400146	0.540161	0.879242	0.304169	0.70459	0.601196	0.596161
		138.86	0.65799	0.46167	0.623291	0.745544	0.943085	0.821228	1.12723	1.0065			138.86	0.42572	0.546661	0.324005	0.413605	0.272461	0.680634	0.791412	0.485535			138.86	0.42572	0.546661	0.324005	0.413605	0.272461	0.680634	0.791412	0.485535			138.86	0.529327	0.383728	0.493286	0.430023	0.384644	0.666321	0.623077	0.550873
		139.86	0.600952	0.581177	0.713928	0.66037	0.637604	1.03452	1.25769	1.32681			139.86	0.621033	0.313843	0.417755	0.399536	0.237305	0.499359	0.706268	0.507416			139.86	0.621033	0.313843	0.417755	0.399536	0.237305	0.499359	0.706268	0.507416			139.86	0.366028	0.42514	0.240967	0.151093	0.634644	0.683502	0.723877	0.657104
		140.86	0.479065	0.396027	0.361572	0.729919	0.76886	0.711853	1.15927	1.41196			140.86	0.350739	0.324768	0.429474	-0.0160828	0.0505981	0.335297	0.719543	0.59726			140.86	0.350739	0.324768	0.429474	-0.0160828	0.0505981	0.335297	0.719543	0.59726			140.86	0.287903	0.319672	0.665161	0.420624	0.528412	0.424133	0.410583	0.622742
		141.86	0.478302	0.341339	0.485016	0.508026	0.693848	1.3595	1.40768	1.55258			141.86	0.51947	0.241974	0.348999	0.0511169	0.370117	0.283752	0.796875	0.229309			141.86	0.51947	0.241974	0.348999	0.0511169	0.370117	0.283752	0.796875	0.229309			141.86	0.196503	0.234497	0.280792	0.512054	0.522156	0.661621	0.748871	0.57431
		142.86	0.629852	0.414795	0.755341	0.297882	0.974335	1.12201	1.0163	1.10025			142.86	0.475739	0.406036	0.563049	0.105804	0.647461	0.352509	0.835938	0.569916			142.86	0.475739	0.406036	0.563049	0.105804	0.647461	0.352509	0.835938	0.569916			142.86	0.477753	0.506378	0.426117	0.344849	0.632294	0.641327	0.437134	0.818054
		143.86	0.640015	0.561646	0.607666	0.685364	0.63916	0.98999	0.860046	1.17447			143.86	0.295258	0.459167	0.490417	0.322205	0.0818481	0.372803	0.4422	0.424622			143.86	0.295258	0.459167	0.490417	0.322205	0.0818481	0.372803	0.4422	0.424622			143.86	0.354309	0.356384	0.533142	0.530792	0.421356	0.672577	0.420746	0.523529
		144.86	0.672028	0.421021	0.556122	0.50177	0.900879	0.849365	0.808472	0.878387			144.86	0.156189	0.506042	0.549011	0.0675049	0.306061	0.407196	0.313293	0.37149			144.86	0.156189	0.506042	0.549011	0.0675049	0.306061	0.407196	0.313293	0.37149			144.86	0.305084	0.270447	0.340942	0.603455	0.497162	0.299896	0.319946	0.60788
		145.86	0.685333	0.444458	0.446747	0.637726	0.762604	0.819672	1.0202	1.1651			145.86	0.434326	0.415405	0.161499	0.292511	0.134186	0.139221	0.728912	0.783997			145.86	0.434326	0.415405	0.161499	0.292511	0.134186	0.139221	0.728912	0.783997			145.86	0.431671	0.36731	0.488617	0.100311	0.405731	0.535065	0.444946	0.727417
		146.86	0.511108	0.703857	0.259247	0.997864	0.667297	0.914978	1.07645	1.37057			146.86	0.499939	0.460724	0.252899	0.23703	0.166992	0.261078	0.736725	0.111328			146.86	0.499939	0.460724	0.252899	0.23703	0.166992	0.261078	0.736725	0.111328			146.86	0.554321	0.167328	0.106567	0.326111	0.429169	0.835052	0.343384	0.565704
		147.86	0.964996	0.164001	0.517822	0.911163	0.627441	0.781372	0.72644	1.05493			147.86	0.465576	0.424011	0.255249	0.282349	0.484955	0.430634	0.462524	0.505066			147.86	0.465576	0.424011	0.255249	0.282349	0.484955	0.430634	0.462524	0.505066			147.86	0.377747	0.579041	0.403442	0.199554	0.340118	0.572571	0.561371	0.594604
		148.86	0.692352	0.696045	0.635803	0.746307	0.668854	0.859497	0.903015	1.04245			148.86	0.439789	0.34198	-0.0111694	0.327667	0.566223	0.34079	0.309387	0.462097			148.86	0.439789	0.34198	-0.0111694	0.327667	0.566223	0.34079	0.309387	0.462097			148.86	0.205109	0.0196533	0.586273	0.384705	0.447144	0.605377	0.509033	0.533661
		149.86	0.704071	0.64447	0.174866	0.530701	0.600891	0.904816	1.07254	0.942444			149.86	0.458527	0.384155	0.136505	0.14563	0.152161	0.360321	0.516418	0.562103			149.86	0.458527	0.384155	0.136505	0.14563	0.152161	0.360321	0.516418	0.562103			149.86	0.476196	0.354034	0.530029	0.40033	0.476837	0.538971	0.449646	0.646942
		150.86	0.704071	0.480408	0.470184	0.639282	0.54541	0.943115	0.753784	1.30417			150.86	0.299957	0.278687	0.113068	0.279999	0.314667	0.032196	0.572662	0.281647			150.86	0.299957	0.278687	0.113068	0.279999	0.314667	0.032196	0.572662	0.281647			150.86	0.291046	0.734497	0.17923	0.394073	0.298706	0.628815	0.550415	0.734467
		151.86	0.62204	0.535095	0.29126	0.60022	0.664948	0.920441	1.05301	1.06509			151.86	0.237457	0.520081	0.502136	0.269073	0.347473	0.374359	0.603912	0.258972			151.86	0.237457	0.520081	0.502136	0.269073	0.347473	0.374359	0.603912	0.258972			151.86	0.352753	0.245453	0.522217	0.411255	0.524506	0.467102	0.637146	0.489136
		152.86	0.709534	0.419464	0.260803	0.673645	0.457123	0.777466	1.04129	1.07211			152.86	0.246033	0.459167	0.36618	0.227661	0.31778	0.282196	0.471893	0.247253			152.86	0.246033	0.459167	0.36618	0.227661	0.31778	0.282196	0.471893	0.247253			152.86	0.564484	0.402466	0.669067	0.262817	0.343231	0.626465	0.488708	0.570404
		153.86	0.775177	0.438232	0.245178	0.558044	0.341522	0.815765	1.1749	0.820557			153.86	0.379639	0.361511	0.366974	0.0979919	0.133392	0.218903	0.510162	0.451172			153.86	0.379639	0.361511	0.366974	0.0979919	0.133392	0.218903	0.510162	0.451172			153.86	0.18869	0.263428	0.578461	0.14563	0.504181	0.727264	0.680115	0.728973
		154.86	0.449371	0.469482	0.310791	0.772095	0.546967	0.715759	0.974884	0.730713			154.86	0.183533	0.335724	0.0513306	0.167511	0.0818481	0.301727	0.5625	0.268372			154.86	0.183533	0.335724	0.0513306	0.167511	0.0818481	0.301727	0.5625	0.268372			154.86	0.341827	0.285278	0.231567	0.567505	0.322144	0.558502	0.29184	0.405548
		155.86	0.668915	0.254639	0.487366	0.56897	0.930573	0.754028	0.825653	1.02292			155.86	0.191345	0.222443	0.253693	0.317505	0.231049	0.203278	0.587524	0.643372			155.86	0.191345	0.222443	0.253693	0.317505	0.231049	0.203278	0.587524	0.643372			155.86	0.395721	0.635284	0.221436	0.105011	0.289337	0.61319	0.467621	0.585236
		156.86	0.947052	0.372589	0.158447	0.262726	0.808685	0.950134	0.695984	0.783844			156.86	0.412445	0.626343	0.165405	0.0885925	-0.0197144	0.58374	0.311737	0.470703			156.86	0.412445	0.626343	0.165405	0.0885925	-0.0197144	0.58374	0.311737	0.470703			156.86	0.291809	0.338409	0.587036	0.421417	0.54715	0.324921	0.525421	0.329773
		157.86	0.538452	0.281982	0.600647	0.372864	0.621979	0.781372	1.08817	0.546356			157.86	0.553864	0.132599	0.33963	-0.184845	0.228729	0.218109	0.596893	0.398834			157.86	0.553864	0.132599	0.33963	-0.184845	0.228729	0.218109	0.596893	0.398834			157.86	0.259003	0.436859	0.330811	0.365936	0.397156	0.471008	0.377777	0.778992
		158.86	0.468903	0.420258	0.332672	0.25412	0.73526	0.789978	0.863159	0.804932			158.86	0.312439	0.0802612	0.280243	0.20578	0.359955	0.272034	0.38205	0.344147			158.86	0.312439	0.0802612	0.280243	0.20578	0.359955	0.272034	0.38205	0.344147			158.86	0.351959	0.418091	0.317505	0.148773	0.122925	0.319427	0.603546	0.601654
		159.86	0.555634	0.247589	0.363129	0.502563	0.654022	0.699341	0.892853	0.919769			159.86	0.360107	0.409943	0.477905	0.188599	0.193573	0.347015	0.153137	0.679291			159.86	0.360107	0.409943	0.477905	0.188599	0.193573	0.347015	0.153137	0.679291			159.86	0.191803	0.406372	0.194092	0.383148	0.409637	0.751465	0.416046	0.69696
		160.86	0.605621	0.224945	0.349091	0.437714	0.495422	0.604034	0.770203	1.02759			160.86	0.317902	0.0857239	0.429474	-0.0692139	0.0560608	0.290009	0.353912	0.548035			160.86	0.317902	0.0857239	0.429474	-0.0692139	0.0560608	0.290009	0.353912	0.548035			160.86	0.281647	0.572784	0.336273	0.222198	0.274506	0.349915	0.613708	0.620392
		161.86	0.538452	0.566345	0.51236	0.390076	0.821198	1.01028	0.737396	0.728363			161.86	0.453064	0.469299	-0.101776	0.0776672	0.328705	0.151703	0.932831	0.266022			161.86	0.453064	0.469299	-0.101776	0.0776672	0.328705	0.151703	0.932831	0.266022			161.86	0.223846	0.265747	0.49408	0.158905	0.362762	0.64679	0.377777	0.299286
		162.86	0.55484	0.433533	0.492828	0.404907	0.859467	0.645447	0.699097	0.54245			162.86	0.259308	0.323212	0.30603	0.309692	0.257629	0.189209	0.100006	0.655853			162.86	0.259308	0.323212	0.30603	0.309692	0.257629	0.189209	0.100006	0.655853			162.86	0.341827	0.155609	0.328461	0.168304	0.493256	0.641327	0.606689	0.388367
		163.86	0.666565	0.237427	0.44986	0.507263	0.534485	0.597778	1.08972	0.654144			163.86	0.184326	0.520081	0.0872803	-0.0395203	0.105286	0.27124	0.351563	0.499603			163.86	0.184326	0.520081	0.0872803	-0.0395203	0.105286	0.27124	0.351563	0.499603			163.86	0.302765	0.293884	0.282349	0.0393982	0.372925	0.488983	0.583252	0.802429
		164.86	0.656403	0.357758	0.552979	0.802551	0.594635	0.407959	0.937378	0.635406			164.86	0.0866699	0.327118	-0.0439758	0.0979919	0.345123	0.355621	0.270325	0.435547			164.86	0.0866699	0.327118	-0.0439758	0.0979919	0.345123	0.355621	0.270325	0.435547			164.86	0.164459	0.507935	0.144073	0.0706482	0.391693	0.563965	0.322296	0.653992
		165.86	0.832977	0.339783	0.53891	0.393188	0.510254	0.880615	0.719421	0.6604			165.86	0.301514	0.236511	0.145874	-0.0731201	0.247467	0.239227	0.340637	0.572266			165.86	0.301514	0.236511	0.145874	-0.0731201	0.247467	0.239227	0.340637	0.572266			165.86	0.216034	0.372009	0.406586	0.0198669	0.361206	0.407715	0.416046	0.636017
		166.86	0.612671	0.158539	0.420166	0.501007	0.486816	0.497803	0.648315	0.587738			166.86	0.260101	0.420868	0.119324	0.390961	0.146698	0.476715	0.521118	0.520691			166.86	0.260101	0.420868	0.119324	0.390961	0.146698	0.476715	0.521118	0.520691			166.86	0.149628	0.224365	0.412048	0.0299988	0.396362	0.656158	0.478546	0.456329
		167.86	0.717346	0.417114	0.525635	0.327576	0.682922	0.699341	0.609253	1.03384			167.86	0.485107	0.0029	-0.0385132	0.0589294	0.363861	0.226715	0.578125	0.571472			167.86	0.485107	0.0029	-0.0385132	0.0589294	0.363861	0.226715	0.578125	0.571472			167.86	0.241028	0.0727844	-0.000458	0.157349	0.182312	0.799133	0.484009	0.589142
		168.86	0.80484	0.58667	0.590485	0.284607	0.578217	0.615753	0.510834	0.583069			168.86	0.0757141	0.288849	0.0239868	0.233124	0.306061	0.0540466	0.514069	0.494141			168.86	0.0757141	0.288849	0.0239868	0.233124	0.306061	0.0540466	0.514069	0.494141			168.86	0.198059	0.064209	0.260498	-0.189514	0.616669	0.248352	0.434814	0.531342
		169.86	0.790802	0.411652	0.365479	0.609589	0.32666	0.604828	0.644409	0.759613			169.86	0.262451	0.406799	0.269318	-0.172333	0.245117	0.504852	0.405487	0.359772			169.86	0.262451	0.406799	0.269318	-0.172333	0.245117	0.504852	0.405487	0.359772			169.86	0.298859	0.210297	0.319092	0.30188	0.465118	0.35849	0.623077	0.67038
		170.86	0.638458	0.11087	0.254547	0.536163	0.428223	0.587646	1.00302	0.723694			170.86	0.11792	0.372437	0.167755	0.205017	0.376373	0.328278	0.3461	0.385559			170.86	0.11792	0.372437	0.167755	0.205017	0.376373	0.328278	0.3461	0.385559			170.86	0.512115	0.384521	0.386261	-0.119995	0.605743	0.291321	0.192627	0.554779
		171.86	0.317352	0.45697	0.575653	0.769745	0.562592	0.859497	0.642059	0.637756			171.86	0.631989	0.27713	0.115417	0.0448608	0.605286	0.0524902	0.503906	0.150391			171.86	0.631989	0.27713	0.115417	0.0448608	0.605286	0.0524902	0.503906	0.150391			171.86	0.223846	0.250122	0.422211	0.216736	0.517456	0.288971	0.247314	0.652435
		172.86	0.325958	0.331177	0.556122	0.736938	0.357147	0.64389	0.70224	0.697906			172.86	0.0515137	0.33963	0.257599	0.287048	0.230286	-0.126404	0.101563	0.324615			172.86	0.0515137	0.33963	0.257599	0.287048	0.230286	-0.126404	0.101563	0.324615			172.86	0.370728	0.212646	0.0472107	0.0456238	0.306519	0.552246	0.655884	0.612579
		173.86	0.480621	0.803833	0.405334	0.572083	0.45871	0.814209	0.530365	0.843231			173.86	0.442139	0.02948	0.0154114	0.0472107	-0.0189514	0.495453	0.330475	0.338684			173.86	0.442139	0.02948	0.0154114	0.0472107	-0.0189514	0.495453	0.330475	0.338684			173.86	0.140259	0.195435	0.251892	0.448761	0.347931	0.522552	0.519165	0.547729
		174.86	0.636108	0.311646	0.412354	0.646301	0.400116	0.382172	0.540497	0.664307			174.86	0.447601	0.376343	-0.0908508	0.250336	0.38028	0.205627	0.4133	0.568359			174.86	0.447601	0.376343	-0.0908508	0.250336	0.38028	0.205627	0.4133	0.568359			174.86	0.199615	0.168091	0.158142	0.170624	0.398712	0.395996	0.178558	0.434448
		175.86	0.62439	0.33432	0.503754	0.688507	0.514954	0.80249	0.814728	0.583069			175.86	0.302277	0.429474	0.173218	0.154236	0.209961	0.176727	0.43985	0.350403			175.86	0.302277	0.429474	0.173218	0.154236	0.209961	0.176727	0.43985	0.350403			175.86	0.283234	0.131378	0.372986	0.199554	0.304169	0.231934	0.365265	0.463348
		176.86	0.580627	0.45462	0.675629	0.544739	0.511047	0.500916	0.805359	0.784637			176.86	0.132751	0.416962	0.127899	0.105804	0.174042	0.0821838	0.383606	0.412109			176.86	0.132751	0.416962	0.127899	0.105804	0.174042	0.0821838	0.383606	0.412109			176.86	0.622284	0.253265	0.349548	0.0511169	0.0471497	0.51944	0.299652	0.60788
		177.86	0.546265	0.572601	0.66861	0.513489	0.121979	0.760284	0.557709	0.676819			177.86	0.289795	0.249786	0.133362	0.159698	0.194336	0.263428	0.225006	0.65976			177.86	0.289795	0.249786	0.133362	0.159698	0.194336	0.263428	0.225006	0.65976			177.86	0.353546	0.172791	0.243286	0.294861	0.458099	0.413177	0.295746	0.566498
		178.86	0.615021	0.456177	0.740479	0.491638	0.473541	0.457947	0.910828	0.561188			178.86	0.403076	0.271667	0.206818	-0.028595	0.381073	0.225922	0.574219	0.286316			178.86	0.403076	0.271667	0.206818	-0.028595	0.381073	0.225922	0.574219	0.286316			178.86	0.175415	0.442322	0.518311	0.30658	0.502625	0.406952	0.112915	0.530548
		179.86	0.504059	0.419464	0.839691	0.857239	0.476654	0.536865	0.438934	0.899475			179.86	0.103058	0.484924	0.191193	0.0456238	0.363861	0.389221	0.532043	0.558197			179.86	0.103058	0.484924	0.191193	0.0456238	0.363861	0.389221	0.532043	0.558197			179.86	0.0894775	0.293091	0.370636	0.188599	0.352631	0.652252	0.273071	0.524292
		180.86	0.688446	0.387451	0.502991	0.603333	0.632904	0.395447	0.70224	0.8526			180.86	0.46402	0.273987	0.100555	0.211273	0.278717	0.504059	0.0828247	0.223053			180.86	0.46402	0.273987	0.100555	0.211273	0.278717	0.504059	0.0828247	0.223053			180.86	0.291809	0.400146	0.0987549	-0.0262451	0.206512	0.477264	0.268402	0.507904
		181.86	0.661102	0.493683	0.400635	0.521301	0.535248	0.695435	0.777222	1.0737			181.86	0.487457	0.431824	0.295105	0.0276794	0.263885	0.435303	0.466431	0.587891			181.86	0.487457	0.431824	0.295105	0.0276794	0.263885	0.435303	0.466431	0.587891			181.86	0.22229	0.473572	0.415161	0.387817	0.566681	0.460052	0.421509	0.202423
		182.86	0.493134	0.417908	0.174866	0.437714	0.531342	0.761841	0.638153	0.894775			182.86	0.33197	0.662292	-0.122101	-0.119202	0.0404358	0.457184	0.280487	0.377747			182.86	0.33197	0.662292	-0.122101	-0.119202	0.0404358	0.457184	0.280487	0.377747			182.86	0.617584	0.272003	0.0386047	0.227661	0.291687	0.52179	0.200439	0.382904
		183.86	0.424377	0.196808	0.616272	0.306458	0.196991	0.457153	0.722534	0.547913			183.86	0.0968323	0.463074	0.262268	0.23938	0.135742	0.166565	0.260162	0.543365			183.86	0.0968323	0.463074	0.262268	0.23938	0.135742	0.166565	0.260162	0.543365			183.86	0.272278	-0.00845	0.402679	0.122192	0.271362	0.265533	0.220734	0.370392
		184.86	0.450165	0.467896	0.577209	0.624451	0.325104	0.228271	0.69519	0.626801			184.86	0.431183	0.299011	-0.0674133	0.155792	0.162323	0.200165	0.125793	0.18399			184.86	0.431183	0.299011	-0.0674133	0.155792	0.162323	0.200165	0.125793	0.18399			184.86	0.24884	0.529053	0.290955	-0.13562	0.133881	0.587402	0.404327	0.200073
		185.86	0.755646	0.303833	0.57251	0.326782	0.625092	0.622009	0.631134	0.516663			185.86	0.351501	0.238831	-0.232239	0.198761	0.166992	0.315002	0.516418	0.52774			185.86	0.351501	0.238831	-0.232239	0.198761	0.166992	0.315002	0.516418	0.52774			185.86	0.418365	0.499359	0.321411	0.132355	0.204956	0.528809	0.37854	0.560242
		186.86	0.272827	0.304626	0.266266	0.359589	0.328217	0.649353	0.475677	0.749481			186.86	0.118683	0.207581	0.188843	0.100311	0.158417	0.0986023	0.436737	0.468353			186.86	0.118683	0.207581	0.188843	0.100311	0.158417	0.0986023	0.436737	0.468353			186.86	-0.0456848	0.150909	0.343292	0.0292358	0.462006	0.471771	0.455109	0.543823
		187.86	0.65564	0.369476	0.60141	0.594757	0.544647	0.655609	0.494415	0.455719			187.86	0.362457	0.0341492	0.0732117	0.0667419	0.236542	0.17749	0.355469	0.37851			187.86	0.362457	0.0341492	0.0732117	0.0667419	0.236542	0.17749	0.355469	0.37851			187.86	0.125397	0.129822	0.258148	-0.112183	0.251068	0.559296	0.531677	0.464935
		188.86	0.507202	0.369476	0.400635	0.161163	0.38681	0.434509	0.47879	0.749481			188.86	0.248383	0.488068	0.141968	-0.118439	-0.145508	0.222015	0.167206	0.462891			188.86	0.248383	0.488068	0.141968	-0.118439	-0.145508	0.222015	0.167206	0.462891			188.86	0.226959	0.460297	0.176117	0.183136	0.389343	0.476471	0.213715	0.429779
		189.86	0.804077	0.221802	0.829559	0.44632	0.625092	0.680603	0.57724	0.724457			189.86	0.398376	0.494324	-0.111938	0.0745544	-0.0392456	0.139221	0.397675	0.267578			189.86	0.398376	0.494324	-0.111938	0.0745544	-0.0392456	0.139221	0.397675	0.267578			189.86	0.50354	0.24231	0.323761	0.369843	0.290131	0.207733	0.167603	0.233673
		190.86	0.359528	0.337433	0.488129	0.0994263	0.45636	0.493896	0.545197	0.472137			190.86	0.378082	0.281799	0.113068	-0.242645	-0.175964	0.667328	0.376587	0.355072			190.86	0.378082	0.281799	0.113068	-0.242645	-0.175964	0.667328	0.376587	0.355072			190.86	0.351959	0.214203	0.282349	0.0503235	0.32605	0.345215	0.620728	0.757904
		191.86	0.329865	0.199158	0.135803	0.747864	0.679016	0.444672	0.444427	0.484619			191.86	-0.0250549	0.471649	0.24353	-0.213745	0.209961	0.142334	0.106262	0.379303			191.86	-0.0250549	0.471649	0.24353	-0.213745	0.209961	0.142334	0.106262	0.379303			191.86	0.386353	0.325928	0.104248	0.338593	0.0447998	0.578033	0.422302	0.483673
		192.86	0.607208	0.421814	0.458466	0.556458	0.660248	0.466553	0.454559	0.742432			192.86	0.301514	0.255249	0.0193176	-0.0582581	-0.00955	0.174377	0.204712	0.0253906			192.86	0.301514	0.255249	0.0193176	-0.0582581	-0.00955	0.174377	0.204712	0.0253906			192.86	0.296509	0.279053	0.243286	-0.0989075	0.170593	0.524139	0.439484	0.500092
		193.86	0.453278	0.198364	0.760803	0.715057	0.590729	0.657959	0.341278	0.628387			193.86	0.264801	0.395874	0.0771179	-0.20047	-0.179108	-0.0810852	0.428925	0.137115			193.86	0.264801	0.395874	0.0771179	-0.20047	-0.179108	-0.0810852	0.428925	0.137115			193.86	0.519928	0.536865	0.505798	0.257355	0.315125	0.218658	0.581665	0.500092
		194.86	0.149384	0.537445	0.384247	0.325989	0.567291	0.619659	0.417084	0.968994			194.86	0.339783	0.231018	-0.0853882	0.058136	0.0920105	0.322815	0.360168	0.12149			194.86	0.339783	0.231018	-0.0853882	0.058136	0.0920105	0.322815	0.360168	0.12149			194.86	0.0496216	0.227478	0.448761	-0.170776	0.497925	0.443665	0.0910645	0.393829
		195.86	0.282196	0.335083	0.414703	0.397888	0.549316	0.649353	0.41864	0.581512			195.86	0.14917	0.200562	0.474792	0.0729675	0.059967	0.268127	0.435944	0.303528			195.86	0.14917	0.200562	0.474792	0.0729675	0.059967	0.268127	0.435944	0.303528			195.86	0.201202	0.370453	0.248779	0.206573	0.227631	0.26944	0.462921	0.626648
		196.86	0.36734	0.414001	0.392822	0.252563	0.524323	0.602478	0.375671	0.458832			196.86	0.30072	0.248993	0.233368	-0.066864	0.294342	0.0993652	0.505493	0.138672			196.86	0.30072	0.248993	0.233368	-0.066864	0.294342	0.0993652	0.505493	0.138672			196.86	0.0894775	0.139191	0.121429	0.0136108	0.421356	0.224121	0.237152	0.471161
		197.86	0.456421	0.556976	0.604553	0.379913	0.306366	0.494659	0.54129	0.653381			197.86	0.046051	0.176331	0.198212	-0.0371704	0.240448	0.17984	0.4711	0.30899			197.86	0.046051	0.176331	0.198212	-0.0371704	0.240448	0.17984	0.4711	0.30899			197.86	0.341827	0.502472	0.410492	0.123749	0.2659	0.505371	0.497314	0.286804
		198.86	0.27594	0.528076	0.47641	0.328339	0.478241	0.565765	0.172546	0.614319			198.86	-0.00632	0.262268	0.180237	0.197968	0.110748	0.125946	0.537506	0.243347			198.86	-0.00632	0.262268	0.180237	0.197968	0.110748	0.125946	0.537506	0.243347			198.86	0.398071	0.282166	0.242523	0.0948486	0.291687	0.0624084	0.285583	0.566498
		199.86	0.258759	0.361664	0.413147	0.366638	0.661041	0.64389	0.384247	0.743225			199.86	0.219482	0.354462	0.217743	0.204224	0.166229	-0.135773	0.410156	0.276184			199.86	0.219482	0.354462	0.217743	0.204224	0.166229	-0.135773	0.410156	0.276184			199.86	0.0949402	0.048584	0.350342	0.430786	0.272156	0.377258	0.0722961	0.464142
		200.86	0.43689	0.292114	0.394379	0.392395	0.341522	0.797791	0.599884	0.720551			200.86	0.134308	0.348999	0.173218	-0.00125	0.101379	0.101715	0.364868	0.287903			200.86	0.134308	0.348999	0.173218	-0.00125	0.101379	0.101715	0.364868	0.287903			200.86	0.428528	0.279053	0.235474	0.178436	0.120575	0.205383	0.32074	0.559448
		201.86	0.647034	0.36322	0.490479	0.402557	0.469635	0.39624	0.417084	0.580719			201.86	0.177277	0.289612	0.300568	-0.0309143	0.156067	-0.144379	0.459381	0.375397			201.86	0.177277	0.289612	0.300568	-0.0309143	0.156067	-0.144379	0.459381	0.375397			201.86	0.0051	0.421234	0.101898	0.101898	0.343231	0.409271	0.452759	0.341492
		202.86	0.482208	0.39447	0.381104	0.695526	0.746185	0.77124	0.45224	0.515106			202.86	0.399933	0.275574	0.394318	0.0151672	-0.154877	0.265778	0.268768	0.414459			202.86	0.399933	0.275574	0.394318	0.0151672	-0.154877	0.265778	0.268768	0.414459			202.86	0.278534	0.630615	0.186279	0.235474	0.140106	0.294434	0.580109	0.655548
		203.86	0.426727	0.345245	0.358459	0.514282	0.393066	0.443115	0.465515	0.368988			203.86	0.0561829	0.115417	0.173218	-0.01297	0.220917	0.0720215	0.304688	0.123047			203.86	0.0561829	0.115417	0.173218	-0.01297	0.220917	0.0720215	0.304688	0.123047			203.86	0.0886841	0.312622	0.202667	0.342499	0.303406	0.624115	0.370728	0.530548
		204.86	0.486877	0.278839	0.555328	0.517395	0.374329	0.287628	0.479584	0.476807			204.86	0.291351	0.196655	0.177917	0.0917358	0.169342	0.136078	0.142212	0.0449219			204.86	0.291351	0.196655	0.177917	0.0917358	0.169342	0.136078	0.142212	0.0449219			204.86	0.535553	0.517334	0.0690918	0.0573425	0.367462	0.23349	0.573853	0.486023
		205.86	0.601715	0.460083	0.144379	0.698669	0.55246	0.714203	0.63739	0.322113			205.86	0.311676	0.281036	0.254456	0.0901794	0.0232544	0.130615	0.28125	0.24649			205.86	0.311676	0.281036	0.254456	0.0901794	0.0232544	0.130615	0.28125	0.24649			205.86	0.423859	0.534515	-0.0231018	0.185486	0.397919	0.520233	0.50589	0.453979
		206.86	0.375946	0.438995	0.425629	0.332245	0.525116	0.543884	0.467865	0.452606			206.86	0.152283	0.473206	0.331818	-0.32077	-0.00253	0.11734	0.525024	0.568359			206.86	0.152283	0.473206	0.331818	-0.32077	-0.00253	0.11734	0.525024	0.568359			206.86	0.476196	0.314209	0.0971985	0.0565796	0.248718	0.442108	0.340271	0.57663
		207.86	0.580627	0.603851	0.399078	0.452576	0.364166	0.529053	0.325653	0.766663			207.86	0.196808	0.36618	0.219299	0.226105	-0.0290833	0.032959	0.104706	0.344147			207.86	0.196808	0.36618	0.219299	0.226105	-0.0290833	0.032959	0.104706	0.344147			207.86	0.0925903	0.0384216	0.276886	0.191742	0.0604248	0.377258	0.487915	0.597748
		208.86	0.545471	0.45697	0.270966	0.574432	0.348541	0.369659	0.26004	0.636963			208.86	0.251495	0.17868	0.30603	-0.0653076	0.295135	0.21344	0.400787	0.236328			208.86	0.251495	0.17868	0.30603	-0.0653076	0.295135	0.21344	0.400787	0.236328			208.86	0.24884	0.312622	0.246429	0.329224	0.329956	0.131165	0.336365	0.656342
		209.86	0.352509	0.509308	0.410797	0.366638	0.471985	0.592316	0.630341	0.655731			209.86	0.553864	0.375549	0.116974	-0.145782	0.183411	0.00485	0.256256	0.47226			209.86	0.553864	0.375549	0.116974	-0.145782	0.183411	0.00485	0.256256	0.47226			209.86	0.392609	0.275146	0.17688	0.14798	0.470581	0.397552	0.284027	0.403992
		210.86	0.579071	0.396027	0.575653	0.646301	0.61496	0.606384	0.600677	0.718994			210.86	0.253082	0.470886	0.125549	-0.148102	0.0458984	0.27359	0.435944	0.312897			210.86	0.253082	0.470886	0.125549	-0.148102	0.0458984	0.27359	0.435944	0.312897			210.86	0.229309	0.577484	0.102661	0.0854797	0.117462	0.321777	0.137146	0.443817
		211.86	0.700958	0.185089	0.348297	0.654114	0.649323	0.543884	0.573334	0.514313			211.86	0.142914	0.444305	0.0357056	0.0276794	0.110748	0.0235901	0.328918	0.265228			211.86	0.142914	0.444305	0.0357056	0.0276794	0.110748	0.0235901	0.328918	0.265228			211.86	0.0777588	0.263428	0.312042	0.132355	0.464325	0.351471	0.651215	0.627411
		212.86	0.482208	0.487427	0.480316	0.798645	0.187592	0.223572	0.499878	0.618225			212.86	0.317902	0.494324	0.177917	0.233124	-0.00565	0.0712585	0.549225	-0.0503845			212.86	0.317902	0.494324	0.177917	0.233124	-0.00565	0.0712585	0.549225	-0.0503845			212.86	0.238678	0.338409	0.351105	0.346405	0.190125	0.290527	0.348083	0.539917
		213.86	0.415009	0.111664	0.618622	0.394745	0.709473	0.576691	0.724091	0.596344			213.86	0.541351	0.18103	0.33963	0.0511169	-0.0470581	0.386078	0.448456	0.387115			213.86	0.541351	0.18103	0.33963	0.0511169	-0.0470581	0.386078	0.448456	0.387115			213.86	0.526184	0.187622	0.280792	0.258911	0.301056	0.282715	0.216827	0.286804
		214.86	0.464233	0.106964	0.612366	0.65802	0.507141	0.139191	0.622528	0.708069			214.86	0.0210266	0.231018	0.148224	-0.0582581	-0.0548706	0.109528	0.557831	0.433197			214.86	0.0210266	0.231018	0.148224	-0.0582581	-0.0548706	0.109528	0.557831	0.433197			214.86	0.0925903	0.247009	0.300323	0.234711	0.127625	0.412415	0.422302	0.544617
		215.86	0.408752	0.415558	0.649872	0.495544	0.835266	0.52356	0.60849	0.697906			215.86	0.376495	0.351349	0.0490112	-0.00436	-0.12442	0.245453	0.238281	0.168365			215.86	0.376495	0.351349	0.0490112	-0.00436	-0.12442	0.245453	0.238281	0.168365			215.86	0.116821	0.442322	0.36438	0.0901794	0.266693	0.541321	0.395752	0.656342
		216.86	0.532196	0.29837	0.38501	0.28772	0.589935	0.384521	0.783478	0.556488			216.86	0.313232	0.381805	-0.0189819	0.0909424	0.230286	0.0704651	0.142975	0.119141			216.86	0.313232	0.381805	-0.0189819	0.0909424	0.230286	0.0704651	0.142975	0.119141			216.86	0.392609	0.316528	0.454224	-0.0403137	0.222137	0.254608	0.426208	0.400085
		217.86	0.568146	0.443695	0.218597	0.429901	0.638397	0.357178	0.735809	0.711975			217.86	0.216339	0.135712	0.326355	0.0917358	0.274811	0.281403	0.558594	0.230865			217.86	0.216339	0.135712	0.326355	0.0917358	0.274811	0.281403	0.558594	0.230865			217.86	0.580872	0.204834	0.0534668	0.398773	0.236206	0.342102	0.216064	0.306335
		218.86	0.640778	0.436646	0.499084	0.734589	0.278229	0.561859	0.730347	0.450256			218.86	0.160889	0.180237	0.221649	0.128448	0.0185547	0.400146	0.125	0.193359			218.86	0.160889	0.180237	0.221649	0.128448	0.0185547	0.400146	0.125	0.193359			218.86	0.280884	0.327484	0.276123	0.135468	0.2323	0.221771	0.141052	0.293823
		219.86	0.231415	0.368683	0.388153	0.576782	0.346191	0.392334	0.774872	0.483856			219.86	0.0741577	0.299774	0.127136	0.271423	-0.0134583	0.190765	0.149231	0.144135			219.86	0.0741577	0.299774	0.127136	0.271423	-0.0134583	0.190765	0.149231	0.144135			219.86	0.358215	0.464203	0.152679	0.151093	0.291687	0.305389	0.679321	0.445404
		220.86	0.586884	0.355408	0.38266	0.282257	0.587616	0.295441	0.534271	0.582275			220.86	0.202301	0.134949	0.09198	0.29953	-0.161133	0.000946	0.0859375	0.391022			220.86	0.202301	0.134949	0.09198	0.29953	-0.161133	0.000946	0.0859375	0.391022			220.86	0.404327	0.517334	0.283936	0.232361	0.140106	0.321014	0.277771	0.257904
		221.86	0.508759	0.396027	0.530334	0.777557	0.510254	0.611847	0.29599	0.764313			221.86	0.45932	0.148224	0.188049	-0.0989075	0.159973	0.280609	0.275787	0.151184			221.86	0.45932	0.148224	0.188049	-0.0989075	0.159973	0.280609	0.275787	0.151184			221.86	0.15744	0.476685	0.340942	0.073761	0.237	0.349915	0.405884	0.339142
		222.86	0.496246	0.445251	0.614716	0.608032	0.435272	0.355591	0.494415	0.401031			222.86	0.246033	-0.0767822	0.253693	0.106567	0.167786	0.144684	0.261719	0.18634			222.86	0.246033	-0.0767822	0.253693	0.106567	0.167786	0.144684	0.261719	0.18634			222.86	0.0941467	0.364197	0.193298	0.207367	0.183075	0.494446	0.291046	0.396942
		223.86	0.537659	0.428833	0.520172	0.81662	0.608704	0.688416	0.521759	0.188538			223.86	0.279633	0.33728	0.0349426	-0.0793762	0.268555	0.415009	0.0414124	0.333984			223.86	0.279633	0.33728	0.0349426	-0.0793762	0.268555	0.415009	0.0414124	0.333984			223.86	0.165253	0.547791	0.430786	0.0487671	0.276825	0.23584	0.25589	0.359467
		224.86	0.49704	0.387451	0.161591	0.538513	0.494629	0.147003	0.431122	0.5112			224.86	0.485107	0.448212	0.227905	0.233124	0.245911	0.222015	0.426575	0.330078			224.86	0.485107	0.448212	0.227905	0.233124	0.245911	0.222015	0.426575	0.330078			224.86	0.425415	0.550903	0.30658	-0.0207825	-0.0606689	0.149139	0.334015	0.289154
		225.86	0.603302	0.419464	0.349854	0.869751	0.412598	0.338409	0.51239	0.753387			225.86	0.471039	0.0513306	0.182587	-0.16922	0.00449	0.325928	0.639862	0.403503			225.86	0.471039	0.0513306	0.182587	-0.16922	0.00449	0.325928	0.639862	0.403503			225.86	0.16214	0.404816	0.139404	0.159698	0.228394	0.267883	0.134796	0.233673
		226.86	0.370483	0.407745	0.397522	0.279114	0.518066	0.350922	0.520966	0.776031			226.86	0.289795	0.333374	0.39978	0.0604858	0.207611	0.380615	0.370331	0.420715			226.86	0.289795	0.333374	0.39978	0.0604858	0.207611	0.380615	0.370331	0.420715			226.86	0.207428	0.386841	0.405029	-0.0457764	0.258881	0.32724	0.505127	0.334442
		227.86	0.58844	0.281982	0.579559	0.497101	0.411835	0.393097	0.227997	0.635406			227.86	0.0796204	0.301331	0.0740051	0.102661	0.158417	0.194672	0.392212	0.426941			227.86	0.0796204	0.301331	0.0740051	0.102661	0.158417	0.194672	0.392212	0.426941			227.86	0.293365	0.336853	0.252686	0.111267	0.473724	0.181946	0.444946	0.0602417
		228.86	0.382965	0.497589	0.344391	0.413513	0.457916	0.0438843	0.60379	0.527588			228.86	0.0765076	0.141968	-0.0658569	-0.059845	0.329498	0.207977	0.224243	0.105865			228.86	0.0765076	0.141968	-0.0658569	-0.059845	0.329498	0.207977	0.224243	0.105865			228.86	0.385559	0.207947	0.320648	0.136261	0.265106	0.431946	0.319183	0.128998
		229.86	0.385315	0.339783	0.344391	0.587708	0.398529	0.343872	0.390503	0.562744			229.86	0.0944824	0.248993	0.286499	0.130798	0.075592	0.21344	0.186737	0.330872			229.86	0.0944824	0.248993	0.286499	0.130798	0.075592	0.21344	0.186737	0.330872			229.86	0.142609	0.154053	0.337036	0.327667	0.199493	0.474121	0.384796	0.321167
		230.86	0.537659	0.450714	0.516266	0.435364	0.397766	0.609497	0.195984	0.855713			230.86	0.135895	0.133362	0.0880737	0.0878296	0.0763855	0.30719	-0.0171814	0.165222			230.86	0.135895	0.133362	0.0880737	0.0878296	0.0763855	0.30719	-0.0171814	0.165222			230.86	0.21994	0.125122	0.149536	0.436249	0.480743	0.256927	0.448853	0.659454
		231.86	0.460327	0.563995	0.504547	0.544739	0.247772	0.295441	0.605347	0.786957			231.86	0.30542	0.408386	0.33963	0.0378113	0.0490417	0.207184	0.206268	0.236328			231.86	0.30542	0.408386	0.33963	0.0378113	0.0490417	0.207184	0.206268	0.236328			231.86	0.286346	0.318878	0.312836	0.0862732	0.312775	0.578827	0.263702	0.306335
		232.86	0.65094	0.442902	0.269379	0.561157	0.246979	0.486084	0.468628	0.738525			232.86	0.116364	0.143524	0.0818176	-0.10672	0.119354	0.0540466	0.391418	0.329285			232.86	0.116364	0.143524	0.0818176	-0.10672	0.119354	0.0540466	0.391418	0.329285			232.86	0.150421	0.547791	0.188599	0.194061	0.355743	0.140533	0.234009	0.289154
		233.86	0.254852	0.368683	0.503754	0.558044	0.33371	0.684509	0.585052	0.642426			233.86	0.160889	0.370087	0.162292	0.122192	-0.00879	0.0806274	0.453918	0.0691528			233.86	0.160889	0.370087	0.162292	0.122192	-0.00879	0.0806274	0.453918	0.0691528			233.86	0.200409	0.201691	0.257355	0.374542	0.272919	0.14444	0.342621	0.346954
		234.86	0.136871	0.467896	0.376434	0.690857	0.407928	0.506378	0.199097	0.647919			234.86	0.168701	0.284149	0.236511	-0.0160828	0.270905	-0.014679	0.235168	0.258209			234.86	0.168701	0.284149	0.236511	-0.0160828	0.270905	-0.014679	0.235168	0.258209			234.86	0.47229	0.410278	0.0401611	0.237823	0.252625	0.278046	0.668396	0.502411
		235.86	0.620483	0.736664	0.234222	0.217407	0.336029	0.772797	0.499878	0.627594			235.86	-0.135223	0.406799	0.281799	0.0878296	0.176361	0.186096	0.539063	0.321472			235.86	-0.135223	0.406799	0.281799	0.0878296	0.176361	0.186096	0.539063	0.321472			235.86	0.104309	0.445435	0.122986	0.0362549	-0.02005	0.386627	0.148071	0.161804
		236.86	0.331421	0.356201	0.467834	0.68927	0.496185	0.478271	0.575653	0.44165			236.86	0.0577698	0.258362	-0.226776	-0.0152893	0.325592	0.183746	0.436737	0.216797			236.86	0.0577698	0.258362	-0.226776	-0.0152893	0.325592	0.183746	0.436737	0.216797			236.86	0.166809	0.468872	0.322998	0.282349	0.297943	0.511627	0.487915	0.268036
		237.86	0.527496	0.273376	0.446747	0.459595	0.270416	0.657959	0.38739	0.804169			237.86	0.292145	0.46698	0.0685425	0.0878296	0.372467	0.154053	0.463287	0.322266			237.86	0.292145	0.46698	0.0685425	0.0878296	0.372467	0.154053	0.463287	0.322266			237.86	0.226959	0.622009	0.00189	0.0386047	0.23465	0.0389709	0.384033	0.244598
		238.86	0.279846	0.436646	0.295166	0.643188	0.397766	0.548584	0.310822	0.591644			238.86	0.223389	0.256805	0.100555	0.109711	-0.0986328	0.094696	0.206268	0.344147			238.86	0.223389	0.256805	0.100555	0.109711	-0.0986328	0.094696	0.206268	0.344147			238.86	0.187134	0.436066	-0.0176392	0.0901794	0.433868	0.384277	0.507446	0.267273
		239.86	0.560333	0.497589	0.250641	0.718964	0.233704	0.461853	0.580353	0.647919			239.86	0.375732	0.167755	-0.209595	-0.01297	0.107635	0.151703	0.307831	0.362885			239.86	0.375732	0.167755	-0.209595	-0.01297	0.107635	0.151703	0.307831	0.362885			239.86	0.312897	0.438416	0.123779	0.126099	-0.223175	0.195221	0.307465	0.055542
		240.86	0.550934	0.435089	0.332672	0.675232	0.611816	0.475922	0.438934	0.760406			240.86	0.164795	0.284943	-0.0299072	0.0534363	-0.0681458	0.175934	0.16095	0.142578			240.86	0.164795	0.284943	-0.0299072	0.0534363	-0.0681458	0.175934	0.16095	0.142578			240.86	0.136353	0.381378	0.472992	0.197968	0.376068	0.248352	0.324646	-0.183502
		241.86	0.43454	0.482758	0.362366	0.763489	0.555573	0.452484	0.403015	0.549469			241.86	0.0710449	0.187286	0.0864868	0.273773	-0.00644	0.109528	0.425018	0.364441			241.86	0.0710449	0.187286	0.0864868	0.273773	-0.00644	0.109528	0.425018	0.364441			241.86	0.427765	0.325928	0.372192	0.294067	0.0112	0.518646	0.312927	0.0969543
		242.86	0.321259	0.45462	0.488129	0.336945	0.648529	0.454834	0.545197	0.845551			242.86	-0.17038	0.430237	0.252899	0.0260925	0.0943298	0.365784	0.232056	0.255066			242.86	-0.17038	0.430237	0.252899	0.0260925	0.0943298	0.365784	0.232056	0.255066			242.86	0.516815	0.291534	0.380798	0.283142	0.344818	0.14679	0.266052	0.124298
		243.86	0.575958	0.142914	0.41861	0.588501	0.411835	0.49231	0.893646	0.82135			243.86	0.405426	0.257599	-0.0541382	0.223755	0.254486	0.147797	0.271118	0.089447			243.86	0.405426	0.257599	-0.0541382	0.223755	0.254486	0.147797	0.271118	0.089447			243.86	0.28479	0.428253	0.533142	0.101105	0.251831	0.262421	0.311371	0.354767
		244.86	0.797821	0.426514	0.338135	0.560364	0.293854	0.407166	0.501434	0.677582			244.86	0.0999451	0.42868	0.116974	0.240936	0.227936	0.399384	0.266418	0.101166			244.86	0.0999451	0.42868	0.116974	0.240936	0.227936	0.399384	0.266418	0.101166			244.86	0.554321	0.132935	0.465179	0.214386	0.664337	0.39679	0.356689	0.113373
		245.86	0.615021	0.472595	0.32016	0.665833	0.211029	0.433716	0.934265	0.804169			245.86	0.0999451	0.138855	-0.0189819	0.134705	0.257629	0.36499	0.575012	0.167572			245.86	0.0999451	0.138855	-0.0189819	0.134705	0.257629	0.36499	0.575012	0.167572			245.86	0.34024	0.420441	0.490173	0.184692	0.372162	0.206146	0.417603	-0.408508
		246.86	0.430634	0.489777	0.304535	0.641632	0.491516	0.473572	0.500671	0.593994			246.86	0.118683	0.331818	-0.111938	0.109711	0.281067	0.351715	0.0382996	0.197266			246.86	0.118683	0.331818	-0.111938	0.109711	0.281067	0.351715	0.0382996	0.197266			246.86	0.31369	0.349365	0.414398	0.404236	0.108093	0.149139	0.556671	0.0570984
		247.86	0.634552	0.527283	0.391266	0.655701	0.103241	0.55249	0.606903	0.576019			247.86	0.266357	0.0771179	0.223999	0.113617	0.0560608	0.0806274	0.175781	0.0386658			247.86	0.266357	0.0771179	0.223999	0.113617	0.0560608	0.0806274	0.175781	0.0386658			247.86	0.100403	-0.0592346	0.436279	0.246429	0.225281	0.495209	0.40979	0.17038
		248.86	0.693146	0.460083	0.687347	0.461151	0.245422	0.289978	0.557709	0.676819			248.86	-0.0531921	0.391174	-0.0346069	0.188599	-0.0259705	0.211884	0.433594	0.204285			248.86	-0.0531921	0.391174	-0.0346069	0.188599	-0.0259705	0.211884	0.433594	0.204285			248.86	0.28714	0.597015	0.0753174	0.0612488	0.112762	0.374908	0.214478	0.269623
		249.86	0.448608	0.324951	0.184235	0.60257	0.251678	0.24231	0.602997	0.644775			249.86	0.0390015	0.371643	0.067749	-0.0121765	0.376373	0.231415	0.431274	0.233978			249.86	0.0390015	0.371643	0.067749	-0.0121765	0.376373	0.231415	0.431274	0.233978			249.86	0.237915	0.436859	0.542511	0.180023	0.459656	0.487396	0.405884	-0.0858459
		250.86	0.455627	0.439789	0.426422	0.651001	0.343079	0.275146	0.653778	0.430725			250.86	0.0319824	0.420105	0.0599365	0.0206299	0.34903	-0.0568848	0.544556	0.218353			250.86	0.0319824	0.420105	0.0599365	0.0206299	0.34903	-0.0568848	0.544556	0.218353			250.86	0.211334	0.372803	0.401886	0.274536	0.311218	0.390533	0.360596	-0.191315
		251.86	0.600952	0.347595	0.357666	0.644745	0.509491	0.476685	0.714722	0.703369			251.86	0.165558	0.408386	0.18338	0.102661	0.31076	0.245453	0.451569	0.294922			251.86	0.165558	0.408386	0.18338	0.102661	0.31076	0.245453	0.451569	0.294922			251.86	0.0738525	-0.0990906	0.632355	0.375336	0.308075	0.402252	0.359802	0.0360107
		252.86	0.83609	0.377289	0.306122	0.499451	0.29776	0.272797	0.968628	0.747131			252.86	0.381989	0.439636	0.0404053	0.0612488	-0.0884705	0.120453	0.273438	0.0910034			252.86	0.381989	0.439636	0.0404053	0.0612488	-0.0884705	0.120453	0.273438	0.0910034			252.86	0.110565	0.220459	0.219849	0.163605	0.286224	0.190521	0.315277	0.193054
		253.86	0.634552	0.498383	0.250641	0.541626	0.382141	0.425903	0.652222	0.769775			253.86	0.408539	0.306824	0.281799	0.11438	0.220123	-0.0170288	0.550781	0.191803			253.86	0.408539	0.306824	0.281799	0.11438	0.220123	-0.0170288	0.550781	0.191803			253.86	0.0472717	-0.0990906	0.46283	0.104218	0.229187	0.191315	0.074646	0.0430603
		254.86	0.506409	0.395264	0.392059	0.429138	0.321991	0.476685	0.94989	1.04321			254.86	0.0733948	0.352905	0.170105	-0.0465393	0.266205	0.33374	0.544556	0.173828			254.86	0.0733948	0.352905	0.170105	-0.0465393	0.266205	0.33374	0.544556	0.173828			254.86	-0.0198975	0.172791	0.144867	0.0917358	0.237762	0.422577	0.423859	0.318817
		255.86	0.578278	0.33667	0.585022	0.729919	0.246185	0.252472	0.806915	0.407288			255.86	0.0179138	0.671661	0.320862	0.0299988	0.158417	0.167328	0.134399	0.135559			255.86	0.0179138	0.671661	0.320862	0.0299988	0.158417	0.167328	0.134399	0.135559			255.86	0.416046	0.447021	0.322998	0.237823	0.115906	0.518646	0.198853	0.309448
		256.86	0.329071	0.670258	0.518616	0.561157	0.260254	0.689209	0.567078	0.294006			256.86	0.0663452	0.193542	0.133362	0.186249	0.379486	0.447021	0.405487	0.0628967			256.86	0.0663452	0.193542	0.133362	0.186249	0.379486	0.447021	0.405487	0.0628967			256.86	0.242584	0.243896	0.233917	0.0557861	0.0682373	0.135834	0.225433	0.0281982
		257.86	0.397827	0.304626	0.35376	0.570526	0.26886	0.597015	0.423309	0.66745			257.86	0.102295	0.357605	0.270081	0.136261	-0.174408	0.0884399	0.510162	0.476166			257.86	0.102295	0.357605	0.270081	0.136261	-0.174408	0.0884399	0.510162	0.476166			257.86	-0.0784912	0.375916	0.307373	0.0729675	0.704193	0.36084	0.373871	0.00946
		258.86	0.569702	0.457764	0.474091	0.44632	0.740723	0.457153	0.559265	0.623688			258.86	0.192139	0.409943	0.301331	0.280792	0.244354	0.196259	0.284393	0.323822			258.86	0.192139	0.409943	0.301331	0.280792	0.244354	0.196259	0.284393	0.323822			258.86	-0.00897	0.17514	0.321411	0.0409546	0.419037	0.286621	-0.0683289	0.198517
		259.86	0.793121	0.148376	0.660004	0.766632	0.345428	0.294678	0.994415	0.684631			259.86	0.260101	0.334167	0.226349	0.0675049	0.278717	0.126709	0.350006	0.283997			259.86	0.260101	0.334167	0.226349	0.0675049	0.278717	0.126709	0.350006	0.283997			259.86	0.0277405	0.504822	0.254242	-0.0973206	0.349487	0.162415	-0.0183105	-0.152252
		260.86	0.536896	0.342896	0.263153	0.807251	0.443085	0.476685	0.66394	0.498688			260.86	-0.0555115	0.24588	-0.0244446	0.109711	-0.00488	0.109528	0.118774	0.18866			260.86	-0.0555115	0.24588	-0.0244446	0.109711	-0.00488	0.109528	0.118774	0.18866			260.86	0.100403	0.108734	0.103455	-0.035614	-0.0294189	0.192108	0.251221	0.214935
		261.86	0.40799	0.255402	0.676422	0.635376	0.752441	0.488403	0.506927	0.608856			261.86	0.289001	0.284943	0.266968	-0.0325012	0.295898	0.144684	0.493774	0.476959			261.86	0.289001	0.284943	0.266968	-0.0325012	0.295898	0.144684	0.493774	0.476959			261.86	0.0480652	0.247009	0.338623	0.133148	0.287781	0.302246	0.259033	0.148529
		262.86	0.400177	0.288208	0.384247	0.522095	0.308685	0.246216	0.674103	0.623688			262.86	0.0843201	0.287292	-0.0291138	0.0448608	0.212311	0.256409	0.374237	0.285553			262.86	0.0843201	0.287292	-0.0291138	0.0448608	0.212311	0.256409	0.374237	0.285553			262.86	-0.0777283	0.123566	0.351105	-0.00125	0.190125	0.147552	0.137146	0.13913
		263.86	0.664215	0.155396	0.486572	0.542419	0.376678	0.155609	0.817841	0.726807			263.86	0.258545	0.338074	0.179474	0.106567	0.120117	-0.0107727	0.184387	0.245697			263.86	0.258545	0.338074	0.179474	0.106567	0.120117	-0.0107727	0.184387	0.245697			263.86	0.296509	0.272797	0.00424	0.0472107	0.414337	0.307709	0.155884	0.163361
		264.86	0.625946	0.218689	0.609222	0.358032	0.218842	0.310303	0.943634	0.483856			264.86	0.580414	0.389618	0.18573	0.0917358	-0.0126953	0.0149841	0.0265808	0.389465			264.86	0.580414	0.389618	0.18573	0.0917358	-0.0126953	0.0149841	0.0265808	0.389465			264.86	0.28244	0.217316	0.383148	0.0386047	0.403412	0.104584	0.386353	0.0032
		265.86	0.507202	0.415558	0.885803	0.627563	0.436035	0.425903	0.455353	0.680725			265.86	0.447601	0.218536	0.114624	0.137817	0.0873108	0.118896	0.198456	0.395691			265.86	0.447601	0.218536	0.114624	0.137817	0.0873108	0.118896	0.198456	0.395691			265.86	0.30899	0.282166	0.371429	0.329224	0.226044	0.456146	0.0691833	0.0899353
		266.86	0.638458	0.561646	0.372528	0.670532	0.312592	0.233734	0.564728	0.591644			266.86	0.112457	0.405243	-0.0759888	0.163605	0.28183	0.291565	0.498444	0.359772			266.86	0.112457	0.405243	-0.0759888	0.163605	0.28183	0.291565	0.498444	0.359772			266.86	0.162903	0.442322	0.200317	0.089386	0.160431	0.435852	0.350433	0.339142
		267.86	0.172028	0.437439	0.549866	0.304901	0.500885	0.547791	0.815521	0.748688			267.86	-0.0680237	0.477905	0.0474243	0.125336	0.212311	0.200165	0.369537	0.466003			267.86	-0.0680237	0.477905	0.0474243	0.125336	0.212311	0.200165	0.369537	0.466003			267.86	0.194153	0.518097	0.0651855	0.100311	0.0362244	0.106934	0.336365	0.106323
		268.86	0.323608	0.253845	0.443604	0.296326	0.386047	0.270447	0.815521	0.415863			268.86	0.0296326	0.340393	0.113068	0.0526733	0.104492	0.108734	0.340637	0.18866			268.86	0.0296326	0.340393	0.113068	0.0526733	0.104492	0.108734	0.340637	0.18866			268.86	-0.158173	0.491547	0.251892	0.344849	0.219025	0.157715	0.15979	-0.123352
		269.86	0.268921	0.357758	0.417816	0.575226	-0.0436401	0.405609	0.518646	0.712738			269.86	0.132751	0.576355	0.0724487	-0.00125	0.205292	0.0681152	0.56485	0.505859			269.86	0.132751	0.576355	0.0724487	-0.00125	0.205292	0.0681152	0.56485	0.505859			269.86	0.19104	0.522003	0.367523	0.138611	0.294037	0.221008	-0.0870667	0.464935
		270.86	0.490021	0.315552	0.51236	0.292419	0.243866	0.564972	0.431915	0.793213			270.86	0.030426	0.316956	0.254456	0.0854797	0.202148	0.284515	0.292206	0.541809			270.86	0.030426	0.316956	0.254456	0.0854797	0.202148	0.284515	0.292206	0.541809			270.86	0.336334	0.116547	0.327667	0.100311	-0.000519	0.243652	0.0449524	0.190704
		271.86	0.234528	0.417114	0.38501	0.504913	0.457123	0.463409	0.467072	0.275238			271.86	0.0874329	0.163849	-0.0447388	0.183136	-0.0478516	0.063446	0.549225	-0.0152283			271.86	0.0874329	0.163849	-0.0447388	0.183136	-0.0478516	0.063446	0.549225	-0.0152283			271.86	0.257446	0.167328	0.409698	-0.240295	-0.0661316	0.485077	0.137939	0.00867
		272.86	0.316559	0.671814	0.274872	0.572083	0.350098	0.411072	0.727997	0.551025			272.86	0.0561829	0.377899	0.161499	0.222198	-0.300964	0.246246	0.614075	0.390228			272.86	0.0561829	0.377899	0.161499	0.222198	-0.300964	0.246246	0.614075	0.390228			272.86	-0.0511475	0.463409	0.336273	0.189392	0.176849	0.270996	0.050415	0.0391541
		273.86	0.483765	0.463989	0.57251	0.404907	0.57901	0.239197	0.494415	0.693207			273.86	0.311676	0.388855	0.083374	0.0761108	0.177155	-0.0271912	0.366425	0.359772			273.86	0.311676	0.388855	0.083374	0.0761108	0.177155	-0.0271912	0.366425	0.359772			273.86	0.263702	0.565765	0.383911	0.162048	0.0526123	0.397552	0.290283	0.416473
		274.86	0.537659	0.274933	0.360016	0.396301	0.426666	0.280609	0.658478	0.779938			274.86	0.291351	0.231812	-0.164276	0.100311	-0.0166016	-0.030304	0.432831	0.383972			274.86	0.291351	0.231812	-0.164276	0.100311	-0.0166016	-0.030304	0.432831	0.383972			274.86	0.144165	0.272003	0.390167	-0.187958	0.284637	0.684296	0.441833	-0.0015
		275.86	0.662659	0.556976	0.509247	0.37677	0.398529	0.372009	0.530365	0.560394			275.86	0.20932	0.240417	-0.245544	0.0284424	-0.0400391	0.274384	0.182831	0.306641			275.86	0.20932	0.240417	-0.245544	0.0284424	-0.0400391	0.274384	0.182831	0.306641			275.86	0.15274	0.568115	0.449554	0.288605	0.126831	0.502258	0.216827	-0.022583
		276.86	0.644684	0.560089	0.559235	0.650208	0.789948	0.382172	0.588959	0.581512			276.86	0.17337	0.306824	-0.0134888	-0.144196	0.181061	-0.0061	0.364075	0.577728			276.86	0.17337	0.306824	-0.0134888	-0.144196	0.181061	-0.0061	0.364075	0.577728			276.86	0.190247	0.444672	0.124542	-0.311401	0.465118	0.224121	0.513702	0.0266418
		277.86	0.484528	0.253845	0.456116	0.715851	0.181366	0.573578	0.672546	0.624481			277.86	0.221832	0.196655	0.34198	-0.0793762	-0.0439453	0.204834	0.195313	0.25351			277.86	0.221832	0.196655	0.34198	-0.0793762	-0.0439453	0.204834	0.195313	0.25351			277.86	0.509796	0.324341	0.58783	0.401886	0.226837	0.638184	0.300415	-0.0327454
		278.86	0.457184	0.567139	0.306122	0.608032	0.33136	0.317322	0.57724	0.467438			278.86	0.0507202	0.209167	0.0958862	0.0190735	-0.00333	0.240784	0.266418	0.417572			278.86	0.0507202	0.209167	0.0958862	0.0190735	-0.00333	0.240784	0.266418	0.417572			278.86	0.16214	0.364197	0.437836	0.322968	0.0643311	0.270996	0.243408	0.0774231
		279.86	0.431427	0.285095	0.319397	0.565063	0.257141	0.0352783	0.562378	0.642426			279.86	0.453857	0.129456	0.269318	0.180023	0.285736	0.00876	0.599243	0.309753			279.86	0.453857	0.129456	0.269318	0.180023	0.285736	0.00876	0.599243	0.309753			279.86	0.107452	0.39389	0.261261	-0.0840454	0.260437	0.431946	0.154327	0.0102234
		280.86	0.750153	0.186646	0.302979	0.617401	0.111816	0.200928	0.620972	0.553375			280.86	-0.0453796	0.262268	0.0341492	0.0526733	0.181854	0.0907898	0.0820313	0.301178			280.86	-0.0453796	0.262268	0.0341492	0.0526733	0.181854	0.0907898	0.0820313	0.301178			280.86	0.276184	0.150146	0.0214233	0.096405	0.242462	0.306152	0.170746	-0.0663147
		281.86	0.457977	0.188232	0.497528	0.525208	0.280579	0.511841	0.588165	0.451019			281.86	0.359314	0.101349	0.263855	0.287048	0.462311	0.179047	0.304688	-0.0988159			281.86	0.359314	0.101349	0.263855	0.287048	0.462311	0.179047	0.304688	-0.0988159			281.86	0.0152588	0.502472	0.263611	0.253448	0.137787	0.376465	0.138702	0.0446167
		282.86	0.80954	0.563995	0.585785	0.359589	0.38681	0.329041	0.69519	0.806488			282.86	0.159332	0.213837	-0.048645	0.372192	0.22168	0.477509	0.264862	0.180847			282.86	0.159332	0.213837	-0.048645	0.372192	0.22168	0.477509	0.264862	0.180847			282.86	0.315247	0.300903	0.218292	0.260468	0.0697937	0.467102	0.00354	0.141479
		283.86	0.502502	0.55307	0.145966	0.66272	0.227448	0.299347	0.559265	0.615082			283.86	0.280426	0.0505676	-0.185364	0.0557861	0.18808	0.126709	0.441406	0.244934			283.86	0.280426	0.0505676	-0.185364	0.0557861	0.18808	0.126709	0.441406	0.244934			283.86	-0.00974	0.229828	0.331573	-0.19577	0.140106	0.170227	0.0949707	0.0969543
		284.86	0.0173645	0.539001	0.427979	0.63382	0.233704	0.404816	0.631927	0.192444			284.86	0.128845	0.224792	-0.0556946	0.18158	0.229492	0.178284	0.472656	0.428528			284.86	0.128845	0.224792	-0.0556946	0.18158	0.229492	0.178284	0.472656	0.428528			284.86	0.268372	-0.125641	0.558929	-0.0653076	0.204956	0.307709	0.305908	-0.127258
		285.86	0.500946	0.29837	0.716278	0.513489	0.48056	0.134521	0.500671	0.638519			285.86	0.446808	0.0325928	0.140411	0.096405	0.189667	0.240784	0.657837	0.267578			285.86	0.446808	0.0325928	0.140411	0.096405	0.189667	0.240784	0.657837	0.267578			285.86	0.0238342	0.578247	0.347198	0.26828	0.0971375	0.370209	0.372314	0.219604
		286.86	0.700958	0.462433	0.252991	0.491638	0.29776	0.213409	0.472534	0.586975			286.86	0.356201	0.173218	0.103699	-0.0418701	0.0419922	0.0978088	0.264069	0.454285			286.86	0.356201	0.173218	0.103699	-0.0418701	0.0419922	0.0978088	0.264069	0.454285			286.86	0.0910339	0.547791	0.00424	0.126892	0.133087	0.284271	0.151978	-0.0663147
		287.86	0.477509	0.679626	0.0069	0.503357	0.48291	0.274353	0.568634	0.598694			287.86	0.176514	0.144318	0.173218	0.0776672	0.0763855	0.134521	0.554688	0.279297			287.86	0.176514	0.144318	0.173218	0.0776672	0.0763855	0.134521	0.554688	0.279297			287.86	0.329315	0.314972	0.393311	0.140167	0.371368	0.504608	0.353546	0.0891418
		288.86	0.74939	0.501495	0.505341	0.585388	0.51886	0.0681152	0.609253	0.656494			288.86	-0.108643	0.194305	-0.107239	-0.13327	-0.0681458	0.218903	0.530487	0.278503			288.86	-0.108643	0.194305	-0.107239	-0.13327	-0.0681458	0.218903	0.530487	0.278503			288.86	0.0715027	0.301697	0.226105	0.0542297	0.4534	0.270996	0.219971	-0.0655518
		289.86	0.39859	0.420258	0.402985	0.582245	0.529785	0.389984	0.720978	0.782288			289.86	0.30777	0.0341492	0.0982056	0.0393982	0.137299	0.0587463	0.424225	0.525391			289.86	0.30777	0.0341492	0.0982056	0.0393982	0.137299	0.0587463	0.424225	0.525391			289.86	0.234772	0.395447	0.317505	-0.121552	0.29715	0.620209	0.0574646	-0.0132141
		290.86	0.259552	0.410889	0.451416	0.486145	0.435272	0.279816	0.622528	0.605713			290.86	0.150726	0.233368	-0.0299072	-0.116089	0.392792	0.457184	0.470337	0.119934			290.86	0.150726	0.233368	-0.0299072	-0.116089	0.392792	0.457184	0.470337	0.119934			290.86	0.242584	0.185303	0.276886	-0.0863953	0.101044	0.42804	0.407471	-0.11554
		291.86	0.40799	0.438232	0.417053	0.280701	0.350891	0.782959	0.79364	0.638519			291.86	0.046051	0.0810242	0.0755615	0.005	0.241211	0.214996	0.618774	0.228516			291.86	0.046051	0.0810242	0.0755615	0.005	0.241211	0.214996	0.618774	0.228516			291.86	0.0847778	0.306396	0.33548	0.0190735	0.131531	0.270996	0.238708	0.212585
		292.86	0.209534	0.306183	0.662354	0.306458	0.423553	0.184509	0.788177	0.711975			292.86	0.0843201	0.510712	0.09198	0.065155	0.214661	0.100159	0.350006	0.393372			292.86	0.0843201	0.510712	0.09198	0.065155	0.214661	0.100159	0.350006	0.393372			292.86	0.213684	0.183716	0.201904	0.0456238	0.523712	0.33429	0.341827	0.283661
		293.86	0.322052	0.207764	0.236572	0.454132	0.439178	0.231384	0.472534	0.450256			293.86	0.247589	0.269318	0.242737	-0.225464	0.385742	0.553284	0.618774	0.345703			293.86	0.247589	0.269318	0.242737	-0.225464	0.385742	0.553284	0.618774	0.345703			293.86	0.254303	0.365753	0.300323	-0.0270081	0.438568	0.45459	0.168396	-0.0155334
		294.86	0.458771	0.45697	0.411591	0.639282	0.314941	0.507935	0.642059	0.721344			294.86	0.108551	0.292755	0.199768	0.111267	0.244354	-0.0123596	0.3797	0.124603			294.86	0.108551	0.292755	0.199768	0.111267	0.244354	-0.0123596	0.3797	0.124603			294.86	0.223846	0.368896	0.151123	0.21283	0.29245	0.196777	0.257446	0.179779
		295.86	0.558746	0.416351	0.459229	0.560364	0.137604	0.0688782	0.754578	0.715881			295.86	0.253845	0.373993	0.168518	0.185486	0.0177917	0.280609	0.5336	0.191803			295.86	0.253845	0.373993	0.168518	0.185486	0.0177917	0.280609	0.5336	0.191803			295.86	0.187134	0.347015	-0.0262451	0.182343	0.42215	0.306152	0.427765	-0.00616
		296.86	0.729065	0.487427	0.438141	0.261932	0.365723	0.209503	0.806915	0.455719			296.86	0.324158	0.142761	-0.172089	0.33078	0.43808	0.102509	0.654694	0.283203			296.86	0.324158	0.142761	-0.172089	0.33078	0.43808	0.102509	0.654694	0.283203			296.86	0.137115	0.247803	0.231567	0.288605	0.207306	0.455383	0.259796	-0.0655518
		297.86	0.254852	0.446808	0.581879	0.241638	0.173553	0.0696716	0.472534	0.590881			297.86	0.42807	0.166199	0.220093	0.283142	-0.0283203	0.160309	0.557037	0.382416			297.86	0.42807	0.166199	0.220093	0.283142	-0.0283203	0.160309	0.557037	0.382416			297.86	0.0277405	0.376709	0.212036	0.305786	0.197937	0.683502	0.043396	0.0938416
		298.86	0.81424	0.242126	0.547516	0.539276	0.396973	-0.0100098	0.583466	0.819			298.86	0.0382385	0.145874	0.416199	0.105011	-0.195496	0.370453	0.195313	0.255859			298.86	0.0382385	0.145874	0.416199	0.105011	-0.195496	0.370453	0.195313	0.255859			298.86	0.00821	0.11264	0.212036	0.184692	0.248718	0.272552	0.0980835	0.00711
		299.86	0.468903	0.694458	0.198303	0.513489	0.45636	0.563416	0.561615	0.574463			299.86	0.297607	0.188049	-0.0455322	0.144867	0.211517	0.0657654	0.303925	0.170715			299.86	0.297607	0.188049	-0.0455322	0.144867	0.211517	0.0657654	0.303925	0.170715			299.86	0.18869	0.45639	0.486267	0.288605	0.384644	0.182709	0.127777	0.0899353
		300.86	0.277496	0.280396	0.533447	0.286163	0.240723	0.401703	0.614716	0.536957			300.86	0.281189	-0.151001	0.45993	0.0792236	0.0794983	-0.141266	0.432037	0.491028			300.86	0.281189	-0.151001	0.45993	0.0792236	0.0794983	-0.141266	0.432037	0.491028			300.86	0.44104	0.274353	0.318298	0.100311	0.543243	0.0545959	-0.227692	0.13446
		301.86	0.259552	0.637451	0.472504	0.573669	0.299316	0.277466	0.553009	0.611176			301.86	0.156982	0.27243	0.288849	0.205017	-0.147858	0.197815	0.327362	0.524597			301.86	0.156982	0.27243	0.288849	0.205017	-0.147858	0.197815	0.327362	0.524597			301.86	0.167603	0.609497	0.348755	0.158142	0.253387	0.106934	0.239502	0.268829
		302.86	0.602509	0.387451	0.343597	0.269745	0.461029	0.017334	0.474884	0.69635			302.86	-0.0906677	-0.00256	0.37323	0.0011	0.25528	0.449371	0.324219	0.140228			302.86	-0.0906677	-0.00256	0.37323	0.0011	0.25528	0.449371	0.324219	0.140228			302.86	0.241028	0.161865	0.0214233	0.231567	0.126831	0.424133	0.338715	0.0610046
		303.86	0.205627	0.376495	0.644379	0.507263	0.325897	0.542328	0.620209	0.794006			303.86	-0.220367	0.106812	0.290405	-0.315308	-0.135345	0.0892029	0.232819	0.454285			303.86	-0.220367	0.106812	0.290405	-0.315308	-0.135345	0.0892029	0.232819	0.454285			303.86	0.0808716	0.213409	0.540161	0.317505	0.39325	0.267883	0.142609	0.108673
		304.86	0.433746	0.396027	0.621735	0.236145	0.36496	0.408722	0.647552	0.564301			304.86	0.396027	0.0224304	-0.0424194	-0.194214	0.266205	-0.00375	0.131256	0.301941			304.86	0.396027	0.0224304	-0.0424194	-0.194214	0.266205	-0.00375	0.131256	0.301941			304.86	0.344147	0.304047	0.330017	0.0307922	0.472931	0.409271	0.179321	-0.0624084
		305.86	0.300934	0.379639	0.519379	0.504913	0.368866	0.0766907	0.704559	0.515106			305.86	0.396027	0.00604	0.0700989	0.363617	0.109955	0.0400085	0.452362	0.166809			305.86	0.396027	0.00604	0.0700989	0.363617	0.109955	0.0400085	0.452362	0.166809			305.86	0.243378	0.754028	0.39563	0.350311	0.286224	0.293671	0.180115	-0.288208
		306.86	0.28299	0.346802	0.308441	0.587708	0.367279	0.27124	0.586609	0.599457			306.86	-0.191467	0.298218	0.0771179	-0.22467	0.247467	-0.0209351	0.65625	0.352722			306.86	-0.191467	0.298218	0.0771179	-0.22467	0.247467	-0.0209351	0.65625	0.352722			306.86	0.30899	0.582153	0.359711	-0.0934143	0.16745	0.246796	0.0699463	-0.0421143
		307.86	0.628296	0.465576	0.249847	0.524445	0.424316	0.503265	0.560028	0.460419			307.86	0.0952454	0.126343	0.115417	-0.01297	0.234192	-0.210785	0.414063	0.243347			307.86	0.0952454	0.126343	0.115417	-0.01297	0.234192	-0.210785	0.414063	0.243347			307.86	0.107452	0.20639	-0.0106201	0.144867	0.0284119	0.0905457	0.109802	0.0250854
		308.86	0.497833	0.565552	0.374847	0.504913	0.687592	0.263428	0.642853	0.644775			308.86	0.145264	0.0622864	0.0888367	-0.128571	0.149017	0.00797	0.172668	0.266022			308.86	0.145264	0.0622864	0.0888367	-0.128571	0.149017	0.00797	0.172668	0.266022			308.86	0.019928	0.204834	0.411255	-0.139526	0.20575	0.224121	0.106689	0.161804
		309.86	0.39859	0.629639	0.140472	0.280701	0.369629	0.243896	0.50769	0.60495			309.86	0.121033	-0.197083	0.133362	0.233124	0.299042	0.249359	0.220337	0.25116			309.86	0.121033	-0.197083	0.133362	0.233124	0.299042	0.249359	0.220337	0.25116			309.86	-0.148041	0.376709	0.194092	0.0362549	0.0682373	0.242889	0.0707397	-0.287415
		310.86	0.337677	0.549164	0.0896912	0.505676	0.11496	0.183716	0.484253	0.488525			310.86	0.217926	0.270081	0.0942993	-0.107483	0.0662231	0.324371	0.357819	0.373047			310.86	0.217926	0.270081	0.0942993	-0.107483	0.0662231	0.324371	0.357819	0.373047			310.86	0.161346	0.30481	0.297974	-0.0457764	0.465912	0.292877	-0.010498	-0.0467834
		311.86	0.352509	0.350708	0.429535	0.516632	0.289948	0.415771	0.492859	0.47995			311.86	0.385101	0.179474	0.223206	-0.199677	0.150604	0.197815	0.529694	0.011322			311.86	0.385101	0.179474	0.223206	-0.199677	0.150604	0.197815	0.529694	0.011322			311.86	0.0480652	0.142334	0.39798	0.172974	0.400269	0.414764	0.165283	-0.0280457
		312.86	0.544708	0.468689	0.407684	0.274445	0.465729	0.110291	0.407684	0.454926			312.86	0.284332	0.292755	0.165405	-0.0551453	0.00528	0.212646	0.222656	0.287109			312.86	0.284332	0.292755	0.165405	-0.0551453	0.00528	0.212646	0.222656	0.287109			312.86	0.310577	0.180603	0.463623	-0.00906	0.378387	0.0530396	0.145752	0.100861
		313.86	0.424377	0.347595	0.835022	0.19632	0.518066	0.178253	0.413177	0.482269			313.86	0.217133	-0.172089	0.110718	0.200317	0.129486	0.196259	0.466431	0.444916			313.86	0.217133	-0.172089	0.110718	0.200317	0.129486	0.196259	0.466431	0.444916			313.86	0.15744	0.21106	0.644073	0.334686	0.276825	0.312408	-0.101929	-0.218658
		314.86	0.479858	0.292908	0.303772	0.347107	0.0524597	0.295441	0.833466	0.554169			314.86	-0.264893	0.121643	0.0888367	0.0917358	0.0177917	0.416565	0.2211	0.276184			314.86	-0.264893	0.121643	0.0888367	0.0917358	0.0177917	0.416565	0.2211	0.276184			314.86	0.0098	0.421234	0.284698	0.0753174	0.329193	0.292084	0.209015	0.0141296
		315.86	0.522827	0.342133	0.402985	0.252563	0.479797	0.311066	0.69989	0.380707			315.86	0.0421448	0.125549	0.378693	-0.04422	0.0654297	-0.0896912	0.298462	0.0660095			315.86	0.0421448	0.125549	0.378693	-0.04422	0.0654297	-0.0896912	0.298462	0.0660095			315.86	0.177765	0.21106	0.316742	0.206573	0.308075	0.275696	0.0613708	-0.0710144
		316.86	0.599396	0.399933	0.76001	0.503357	0.285248	0.213409	0.69519	0.516663			316.86	0.0054	0.166199	0.0896301	-0.0934143	0.358398	0.24704	0.335175	0.184753			316.86	0.0054	0.166199	0.0896301	-0.0934143	0.358398	0.24704	0.335175	0.184753			316.86	0.333221	0.221222	0.352661	0.256561	0.178406	0.391327	0.144165	0.00165
		317.86	0.547821	0.512451	0.50766	0.526001	0.537598	0.228271	0.240509	0.500244			317.86	0.280426	0.348206	0.170105	0.0846863	0.0302734	0.42984	0.212524	0.494934			317.86	0.280426	0.348206	0.170105	0.0846863	0.0302734	0.42984	0.212524	0.494934			317.86	0.0793152	0.192322	0.683136	0.329224	0.366669	0.613983	-0.00739	-0.302277
		318.86	0.446259	0.0585327	0.776428	0.38147	0.353241	0.470459	0.645203	0.611176			318.86	-0.0461426	0.320099	0.356018	-0.0684204	0.131073	0.14624	0.313293	0.412903			318.86	-0.0461426	0.320099	0.356018	-0.0684204	0.131073	0.14624	0.313293	0.412903			318.86	0.0957336	0.230591	-0.035614	0.00815	0.0205994	0.320221	0.242615	-0.0725708
		319.86	0.337677	0.0452576	0.401428	0.140076	0.025116	0.299347	0.558472	0.708832			319.86	0.231201	0.361511	0.250549	0.0354919	-0.0830078	0.178284	0.240631	0.28009			319.86	0.231201	0.361511	0.250549	0.0354919	-0.0830078	0.178284	0.240631	0.28009			319.86	-0.0933533	0.219666	0.357361	0.100311	0.164337	0.0788269	-0.0394287	-0.0467834
		320.86	0.43454	0.282745	0.689697	0.47522	0.0547791	0.543091	0.623322	0.743225			320.86	-0.0555115	0.252136	0.0880737	-0.0832825	-0.113464	0.00327	0.381256	-0.0660095			320.86	-0.0555115	0.252136	0.0880737	-0.0832825	-0.113464	0.00327	0.381256	-0.0660095			320.86	0.0949402	0.272003	-0.0371704	0.172974	0.118256	0.406952	0.215271	-0.00461
		321.86	0.472046	0.280396	0.806122	0.570526	0.306366	0.243103	0.588165	0.416656			321.86	0.290558	0.288055	0.06073	-0.216095	0.263885	0.359528	0.371887	0.387115			321.86	0.290558	0.288055	0.06073	-0.216095	0.263885	0.359528	0.371887	0.387115			321.86	0.18869	0.430603	0.379242	0.260468	0.347931	0.463196	0.426208	0.0164795
		322.86	0.632965	0.508545	0.473297	0.435364	0.371185	0.297791	0.621765	0.478363			322.86	-0.0539551	0.366974	0.0857239	-0.0746765	0.028717	-0.092804	0.345337	0.21759			322.86	-0.0539551	0.366974	0.0857239	-0.0746765	0.028717	-0.092804	0.345337	0.21759			322.86	0.148834	0.425903	0.152679	-0.0660706	0.196381	0.453827	0.0238647	0.114929
		323.86	0.632965	0.267914	0.534241	0.398651	0.446991	0.485291	0.707703	0.536194			323.86	0.224945	0.187286	0.0732117	0.154236	0.306061	0.422821	0.215637	0.198059			323.86	0.224945	0.187286	0.0732117	0.154236	0.306061	0.422821	0.215637	0.198059			323.86	0.276184	0.187622	-0.051239	0.089386	-0.0552063	0.30069	0.0543213	0.055542
		324.86	0.491577	0.212433	0.620178	0.269745	0.464935	0.132935	0.596771	0.489319			324.86	0.109314	0.158386	0.0825806	-0.207489	0.121674	0.272797	0.126587	0.255859			324.86	0.109314	0.158386	0.0825806	-0.207489	0.121674	0.272797	0.126587	0.255859			324.86	0.324615	0.495453	0.497986	0.107361	0.353394	0.279602	0.279327	-0.0874329
		325.86	0.36734	0.331177	0.735016	0.277557	0.399323	0.247009	0.474091	0.6362			325.86	0.21402	0.145081	0.126343	0.0659485	0.134186	-0.0365601	0.308594	0.0675659			325.86	0.21402	0.145081	0.126343	0.0659485	0.134186	-0.0365601	0.308594	0.0675659			325.86	0.109009	0.236084	0.541748	0.345642	0.216675	0.388184	0.424652	0.150085
		326.86	0.74939	0.759308	0.413147	0.473663	0.343079	0.157166	0.549103	0.509613			326.86	0.167908	0.116974	0.233368	-0.202789	0.102936	0.276703	0.315643	0.163666			326.86	0.167908	0.116974	0.233368	-0.202789	0.102936	0.276703	0.315643	0.163666			326.86	0.336334	0.159515	0.249542	0.113617	0.186218	0.434296	0.147308	-0.104614
		327.86	0.776733	0.437439	0.427979	0.427551	0.529022	0.360291	0.711609	0.548676			327.86	0.0476074	0.201355	0.0841675	-0.0262451	0.309967	0.211884	0.316406	0.245697			327.86	0.0476074	0.201355	0.0841675	-0.0262451	0.309967	0.211884	0.316406	0.245697			327.86	0.22464	0.231384	0.407349	0.183929	0.530731	0.308502	0.444183	0.151642
		328.86	0.693146	0.507751	0.442841	0.115845	0.399323	0.153259	0.408478	0.623688			328.86	-0.0453796	0.293518	0.0474243	0.137817	0.0794983	0.349365	0.0414124	0.0761719			328.86	-0.0453796	0.293518	0.0474243	0.137817	0.0794983	0.349365	0.0414124	0.0761719			328.86	0.375397	0.472778	0.351898	-0.0340576	0.346375	0.254608	-0.108948	-0.0624084
		329.86	0.507202	0.503845	0.330322	0.146301	0.423553	0.102478	0.391296	0.590881			329.86	0.193695	0.196655	0.166199	-0.0918579	0.210754	0.193909	0.4711	0.404297			329.86	0.193695	0.196655	0.166199	-0.0918579	0.210754	0.193909	0.4711	0.404297			329.86	0.0433655	0.413422	0.294861	0.0885925	-0.0755005	0.152252	0.286377	-0.121796
		330.86	0.535309	0.492126	0.165497	0.210388	0.443848	0.478271	0.582703	0.560394			330.86	0.135895	-0.0134888	-0.010376	-0.0207825	0.0412292	0.556396	0.364075	0.100403			330.86	0.135895	-0.0134888	-0.010376	-0.0207825	0.0412292	0.556396	0.364075	0.100403			330.86	0.0988464	0.000122	0.454224	0.231567	0.26355	0.479584	0.396515	0.155548
		331.86	0.825958	0.505402	0.377197	0.358032	0.729004	0.409515	0.715515	0.565094			331.86	-0.0586548	0.0888367	-0.0252075	0.0839233	0.0865173	0.582184	0.364075	0.231628			331.86	-0.0586548	0.0888367	-0.0252075	0.0839233	0.0865173	0.582184	0.364075	0.231628			331.86	0.218384	0.310303	0.297974	0.258148	0.3573	0.654602	0.184021	0.00165
		332.86	0.776733	0.278839	0.481903	0.466614	0.318085	0.479828	0.38974	0.457275			332.86	0.221039	0.409943	0.278687	0.122192	0.107635	0.110321	0.071106	0.474609			332.86	0.221039	0.409943	0.278687	0.122192	0.107635	0.110321	0.071106	0.474609			332.86	0.194946	0.0782471	0.217529	0.00815	0.311218	0.741302	0.218384	0.0704041
		333.86	0.621246	0.335876	0.337372	0.476013	0.223541	0.159515	0.415497	0.680725			333.86	0.177277	0.329468	0.198212	-0.0520325	0.646698	0.317352	0.201569	0.363678			333.86	0.177277	0.329468	0.198212	-0.0520325	0.646698	0.317352	0.201569	0.363678			333.86	0.174622	0.170441	0.329224	-0.00436	0.172943	0.373352	0.0582275	-0.0819397
		334.86	0.836884	0.327271	0.284241	0.485382	0.0540161	0.113403	0.399872	0.60025			334.86	0.26947	0.145081	-0.0994263	0.0846863	0.0146484	0.327484	0.282837	0.276184			334.86	0.26947	0.145081	-0.0994263	0.0846863	0.0146484	0.327484	0.282837	0.276184			334.86	0.169952	0.491547	0.286255	0.0698547	0.199493	0.484283	0.132446	0.171173
		335.86	0.529083	0.223389	0.487366	0.567413	0.403229	0.257172	0.692841	0.447906			335.86	0.0265198	0.317749	0.295105	-0.0848389	0.241211	0.0813904	0.63205	0.310547			335.86	0.0265198	0.317749	0.295105	-0.0848389	0.241211	0.0813904	0.63205	0.310547			335.86	0.237122	0.163422	0.615173	-0.123901	0.133881	0.23349	0.480103	0.169617
		336.86	0.497833	0.514008	0.344391	0.467407	0.379791	0.166534	0.688171	0.528381			336.86	-0.0688171	0.0396118	0.109161	-0.207489	0.104492	0.24234	0.529694	0.372253			336.86	-0.0688171	0.0396118	0.109161	-0.207489	0.104492	0.24234	0.529694	0.372253			336.86	0.316803	0.287628	-0.0293579	0.0573425	0.233856	0.281158	0.216827	0.262573
		337.86	0.411102	0.373383	0.545166	0.56427	0.586029	0.0548096	0.846771	0.594788			337.86	0.171814	-0.079895	0.00995	0.110474	-0.0509644	0.0361023	0.418762	0.405853			337.86	0.171814	-0.079895	0.00995	0.110474	-0.0509644	0.0361023	0.418762	0.405853			337.86	0.201202	0.287628	0.315948	0.276093	0.304169	0.395233	0.124634	-0.0366516
		338.86	0.500153	0.438232	0.604553	0.732239	0.349335	0.095459	0.417847	0.440887			338.86	0.134308	0.14743	-0.115845	0.011261	0.312317	0.191559	0.055481	0.318359			338.86	0.134308	0.14743	-0.115845	0.011261	0.312317	0.191559	0.055481	0.318359			338.86	0.180878	0.319672	0.176117	-0.149689	0.197937	0.183502	0.352783	-0.0139771
		339.86	0.100952	0.203064	0.405334	0.624451	0.378998	0.204041	0.807709	0.337738			339.86	0.061676	0.295105	0.238831	-0.0317078	0.0966797	0.264221	0.0929871	0.0902405			339.86	0.061676	0.295105	0.238831	-0.0317078	0.0966797	0.264221	0.0929871	0.0902405			339.86	0.459015	0.439209	0.387817	0.384705	0.380737	0.388184	0.25589	0.0743103
		340.86	0.49234	0.349945	0.29361	0.428345	0.213379	0.154816	0.300659	0.313538			340.86	0.130402	0.170868	0.0122681	0.0479736	0.140442	0.161102	0.139069	0.196472			340.86	0.130402	0.170868	0.0122681	0.0479736	0.140442	0.161102	0.139069	0.196472			340.86	0.125397	0.27124	0.427673	0.251099	0.326843	0.45224	0.0582275	-0.0710144
		341.86	0.354065	0.616333	0.626434	0.429138	0.54776	0.165771	0.549896	0.471344			341.86	0.196045	0.203674	0.137268	0.308929	0.145905	0.0852966	0.456268	0.22226			341.86	0.196045	0.203674	0.137268	0.308929	0.145905	0.0852966	0.456268	0.22226			341.86	0.106659	0.324341	0.303467	0.120636	0.23465	0.463959	0.0566711	0.13446
		342.86	0.603302	0.0897827	0.407684	0.557251	0.200104	0.447784	0.686615	0.568207			342.86	0.0421448	0.0552368	0.292755	0.173767	0.115448	0.173584	0.423462	0.363678			342.86	0.0421448	0.0552368	0.292755	0.173767	0.115448	0.173584	0.423462	0.363678			342.86	0.408997	0.128265	0.277679	0.0104675	-0.00519	0.419434	-0.0230103	0.0461731
		343.86	0.692352	0.374146	0.331116	0.771301	0.103241	0.181396	0.775665	0.471344			343.86	-0.182098	0.302124	0.0903931	0.033905	0.202942	0.251709	0.417969	0.105865			343.86	-0.182098	0.302124	0.0903931	0.033905	0.202942	0.251709	0.417969	0.105865			343.86	-0.285522	0.420441	0.492523	0.0643921	0.245575	0.222565	0.0926208	0.311798
		344.86	0.570465	0.491333	0.267822	0.353333	0.348541	0.378265	0.710815	0.4104			344.86	0.164795	-0.0291138	0.249786	0.175323	-0.0986328	0.270477	0.303131	0.339447			344.86	0.164795	-0.0291138	0.249786	0.175323	-0.0986328	0.270477	0.303131	0.339447			344.86	0.21759	0.370453	0.453461	-0.232483	0.196381	0.446014	-0.026123	-0.122589
		345.86	0.666565	0.131958	0.409241	0.528351	0.369629	0.189972	0.884247	0.415863			345.86	-0.130524	0.301331	0.519318	-0.216095	0.229492	0.299377	0.135956	0.300385			345.86	-0.130524	0.301331	0.519318	-0.216095	0.229492	0.299377	0.135956	0.300385			345.86	-0.0331726	0.42981	0.235474	0.089386	0.183075	0.196777	0.0996399	-0.24054
		346.86	0.665802	0.349152	0.44986	0.56427	0.169647	0.414185	0.549896	0.502594			346.86	0.0554199	0.0536804	-0.107239	-0.246552	0.0466919	0.293121	0.274231	0.325378			346.86	0.0554199	0.0536804	-0.107239	-0.246552	0.0466919	0.293121	0.274231	0.325378			346.86	0.483215	0.136078	0.370636	-0.0926514	-0.127838	0.351471	0.16684	-0.085083
		347.86	0.513458	0.332764	0.415497	0.759583	0.390717	0.670441	0.528778	0.464325			347.86	0.145264	0.595093	-0.106476	-0.13092	0.238861	0.0806274	0.179688	-0.0542908			347.86	0.145264	0.595093	-0.106476	-0.13092	0.238861	0.0806274	0.179688	-0.0542908			347.86	0.149628	0.107178	0.124542	-0.0223389	0.331512	0.223358	0.122314	-0.0952454
		348.86	0.479065	0.42572	0.277191	0.775208	0.217285	0.197021	0.825653	0.499481			348.86	0.103851	0.330261	0.289612	-0.172333	0.137299	0.0540466	0.110168	0.348816			348.86	0.103851	0.330261	0.289612	-0.172333	0.137299	0.0540466	0.110168	0.348816			348.86	0.0144653	0.326691	-0.0535889	-0.262177	0.0737	0.42569	0.143402	0.0774231
		349.86	0.636108	0.533539	0.624084	0.640076	0.20871	0.379028	0.605347	0.565094			349.86	0.455414	0.342743	0.252899	0.0143738	0.196686	0.0845337	0.175781	0.0886841			349.86	0.455414	0.342743	0.252899	0.0143738	0.196686	0.0845337	0.175781	0.0886841			349.86	0.154327	0.115753	0.277679	0.221405	-0.00208	0.48819	0.109802	-0.181946
		350.86	0.460327	0.449158	0.331879	0.895538	0.606354	0.0134277	0.595184	0.519775			350.86	-0.224274	0.201355	-0.140839	-0.191071	0.243561	-0.0686035	0.15625	0.225403			350.86	-0.224274	0.201355	-0.140839	-0.191071	0.243561	-0.0686035	0.15625	0.225403			350.86	0.100403	0.179047	0.169067	0.142517	0.10495	0.322571	-0.11676	0.186798
		351.86	0.27829	0.48587	0.16626	0.62677	0.255585	0.390747	0.841278	0.700256			351.86	0.231964	0.0630493	-0.0791321	-0.066864	-0.0134583	0.0227966	0.0343933	0.477722			351.86	0.231964	0.0630493	-0.0791321	-0.066864	-0.0134583	0.0227966	0.0343933	0.477722			351.86	0.214478	0.0548096	0.228455	0.14328	0.0252686	0.154602	0.667603	0.0118103
		352.86	0.355621	0.24057	0.528778	0.358826	0.248535	0.455597	0.63739	0.199463			352.86	-0.0610046	0.15213	0.151337	0.0159607	0.211517	0.0813904	0.0351563	0.255066			352.86	-0.0610046	0.15213	0.151337	0.0159607	0.211517	0.0813904	0.0351563	0.255066			352.86	0.0808716	0.244659	0.125336	0.14798	0.302612	0.151459	0.162933	0.218048
		353.86	0.451721	0.500732	0.233459	0.776001	0.466522	-0.133453	0.656128	0.498688			353.86	-0.249268	-0.0439758	0.12088	0.0682983	-0.12674	-0.092804	0.253906	0.430084			353.86	-0.249268	-0.0439758	0.12088	0.0682983	-0.12674	-0.092804	0.253906	0.430084			353.86	0.259003	0.0212402	0.115173	0.132355	0.0299683	0.537415	0.410583	-0.263214
		354.86	0.243927	0.514771	0.368622	0.382263	0.137604	0.224365	0.826447	0.758057			354.86	0.0874329	0.24823	0.315399	0.0784607	0.0357361	0.0665588	0.260162	0.232422			354.86	0.0874329	0.24823	0.315399	0.0784607	0.0357361	0.0665588	0.260162	0.232422			354.86	-0.0863037	0.467316	0.0339355	0.144867	-0.2052	0.460846	0.111359	-0.160065
		355.86	0.316559	0.404633	0.331116	0.468964	0.412598	0.110291	0.57019	0.35495			355.86	0.061676	-0.0119324	0.114624	-0.0793762	-0.175964	0.0767212	0.278931	0.37149			355.86	0.061676	-0.0119324	0.114624	-0.0793762	-0.175964	0.0767212	0.278931	0.37149			355.86	-0.0511475	0.131378	-0.0317078	0.274536	0.10965	0.286621	0.38559	0.0563354
		356.86	0.402496	0.478058	0.151428	0.495544	0.370422	-0.0982971	0.47879	0.364319			356.86	-0.0891113	0.108368	0.076355	-0.251251	-0.0798645	0.0431213	0.0320435	0.352722			356.86	-0.0891113	0.108368	0.076355	-0.251251	-0.0798645	0.0431213	0.0320435	0.352722			356.86	-0.00974	0.0267029	0.318298	-0.120758	-0.0473938	0.428802	-0.00818	-0.148346
		357.86	0.477509	0.562439	0.305328	0.836151	0.272766	0.571228	0.768646	0.530731			357.86	0.168701	0.133362	0.207581	0.0354919	0.059967	0.0376587	0.197662	0.348053			357.86	0.168701	0.133362	0.207581	0.0354919	0.059967	0.0376587	0.197662	0.348053			357.86	0.182434	0.295441	0.157349	-0.0426331	-0.134888	0.558502	0.247314	0.0953979
		358.86	0.296265	0.262451	0.237366	0.536163	0.262604	0.282959	0.751434	0.759613			358.86	0.167145	0.0661926	0.0107117	-0.330139	-0.00955	0.199371	0.275787	0.0550842			358.86	0.167145	0.0661926	0.0107117	-0.330139	-0.00955	0.199371	0.275787	0.0550842			358.86	0.239471	-0.0397034	0.0487671	-0.0121765	-0.143463	0.499115	0.212158	0.0586853
		359.86	0.371246	0.460083	0.342041	0.542419	0.217285	0.270447	0.527222	0.426819			359.86	-0.0383301	0.270874	0.359924	-0.0614014	0.294342	0.165009	0.298462	0.0761719			359.86	-0.0383301	0.270874	0.359924	-0.0614014	0.294342	0.165009	0.298462	0.0761719			359.86	-0.107391	0.276703	0.140961	-0.028595	-0.0192566	0.345215	0.120728	-0.131958
		360.86	0.40564	0.527283	0.386566	0.222107	0.0368347	0.411865	0.674896	0.780731			360.86	0.0015	0.359924	0.0911865	-0.156708	0.292786	-0.149078	0.190643	-0.00821			360.86	0.0015	0.359924	0.0911865	-0.156708	0.292786	-0.149078	0.190643	-0.00821			360.86	-0.0910034	-0.0584717	0.313599	-0.0184326	0.072937	0.530365	0.139496	-0.177277
		361.86	0.335327	0.467896	0.472504	0.560364	0.196198	0.33139	0.355347	0.661957			361.86	-6.1e-05	0.290405	0.219299	0.0643921	0.178711	0.17514	0.368774	0.328522			361.86	-6.1e-05	0.290405	0.219299	0.0643921	0.178711	0.17514	0.368774	0.328522			361.86	0.113678	0.204041	0.128448	-0.194977	-0.0231628	0.529602	-0.105042	0.202423
		362.86	0.512665	0.174164	0.328766	0.210388	0.146973	0.361084	0.596771	0.593994			362.86	0.266357	-0.0307007	-0.0650635	0.104218	0.126373	0.319672	-0.0281067	0.131653			362.86	0.266357	-0.0307007	-0.0650635	0.104218	0.126373	0.319672	-0.0281067	0.131653			362.86	0.0441589	0.311859	0.201111	-0.32312	-0.177063	0.392883	0.155121	-0.0608521
		363.86	0.640778	0.349152	0.563934	0.367401	0.430573	0.384521	1.12097	0.747894			363.86	0.0718079	0.177124	0.442749	-0.0262451	0.340424	0.236084	0.221893	0.231628			363.86	0.0718079	0.177124	0.442749	-0.0262451	0.340424	0.236084	0.221893	0.231628			363.86	0.203522	0.187622	0.358154	0.140961	-0.153625	0.195221	0.276978	0.101654
		364.86	0.734528	0.55307	0.283447	0.533813	0.304779	0.514984	0.688171	0.401825			364.86	0.128082	0.0583801	0.126343	-0.0325012	0.134979	0.353271	-0.0109253	0.113678			364.86	0.128082	0.0583801	0.126343	-0.0325012	0.134979	0.353271	-0.0109253	0.113678			364.86	0.110565	0.0720215	0.219086	-0.237183	0.183075	0.134277	-0.384735	-0.0968018
		365.86	0.642365	0.440552	0.154541	0.668182	0.596985	0.249359	0.832703	0.736969			365.86	0.167908	-0.0627136	-0.0720825	-0.119995	0.483398	0.234528	-0.00311	0.287109			365.86	0.167908	-0.0627136	-0.0720825	-0.119995	0.483398	0.234528	-0.00311	0.287109			365.86	-0.0503845	0.0688782	0.287048	0.0885925	-0.0513	0.575684	-0.0706787	0.155548
		366.86	0.445465	0.506195	0.565491	0.561951	0.127441	0.307953	0.688171	0.4729			366.86	0.105408	0.170868	0.130249	0.261261	0.127167	0.0837402	0.0687561	0.291809			366.86	0.105408	0.170868	0.130249	0.261261	0.127167	0.0837402	0.0687561	0.291809			366.86	0.238678	0.400146	0.126892	0.0675049	0.168243	0.124908	0.0293274	-0.0569458
		367.86	0.534546	0.452271	0.373291	0.462708	0.354797	0.534515	0.612396	0.341644			367.86	0.224945	-0.0713196	0.545868	-0.0699768	0.284973	0.288422	0.167206	0.430847			367.86	0.224945	-0.0713196	0.545868	-0.0699768	0.284973	0.288422	0.167206	0.430847			367.86	0.109009	0.36499	-0.019989	0.0253296	0.0651245	0.128815	-0.065979	0.0516357
		368.86	0.618134	0.118683	0.560028	0.453339	0.182129	0.643097	0.716278	0.378387			368.86	0.431183	0.231018	0.213074	-0.264526	0.120911	-0.0553284	0.217194	0.351166			368.86	0.431183	0.231018	0.213074	-0.264526	0.120911	-0.0553284	0.217194	0.351166			368.86	-0.178497	0.055603	0.144867	-0.107483	0.0408936	0.282715	-0.05896	0.187592
		369.86	0.546265	0.476501	0.0483093	0.499451	0.384491	0.416534	0.479584	0.774475			369.86	0.339783	0.134155	-0.0822449	-0.13797	0.284973	0.150146	0.160156	0.388672			369.86	0.339783	0.134155	-0.0822449	-0.13797	0.284973	0.150146	0.160156	0.388672			369.86	0.19339	0.0313721	0.207367	0.151093	-0.141144	0.316315	0.22699	-0.0624084
		370.86	0.59079	0.319458	0.320953	0.554901	0.17276	0.475128	0.273315	0.586182			370.86	0.267914	0.166199	0.153687	-0.147339	0.316223	0.00952	0.40625	0.208984			370.86	0.267914	0.166199	0.153687	-0.147339	0.316223	0.00952	0.40625	0.208984			370.86	-0.0988159	0.258728	-0.140289	0.0924988	-0.0684814	0.185059	0.0199585	-0.259308
		371.86	0.491577	0.39212	0.440491	0.44397	0.225098	0.526703	0.786591	0.672913			371.86	0.185883	0.258362	0.121643	0.0206299	0.431061	0.00562	0.241425	0.53476			371.86	0.185883	0.258362	0.121643	0.0206299	0.431061	0.00562	0.241425	0.53476			371.86	0.213684	0.364197	0.362061	0.199554	0.1362	0.428802	-0.00427	-0.11319
		372.86	0.574371	0.266357	0.345184	0.638489	0.29541	0.314972	0.460052	0.676025			372.86	0.27182	0.127899	-0.0424194	-0.183258	0.205292	0.0454712	0.167969	0.140228			372.86	0.27182	0.127899	-0.0424194	-0.183258	0.205292	0.0454712	0.167969	0.140228			372.86	0.120728	0.123566	0.0628357	0.111267	-0.35675	0.376465	0.148865	0.0680542
		373.86	0.493134	0.424164	0.44516	0.235382	0.313385	0.241547	0.915497	0.451813			373.86	0.364777	0.123993	0.204468	-0.246552	0.225586	-0.0888977	0.324219	0.212891			373.86	0.364777	0.123993	0.204468	-0.246552	0.225586	-0.0888977	0.324219	0.212891			373.86	-0.0347595	0.204041	0.269073	0.01828	-0.127075	0.160858	0.169952	0.13446
		374.86	0.346252	0.441345	0.411591	0.358826	0.450897	0.158722	0.506927	0.644775			374.86	0.421814	0.0653992	0.200562	0.0729675	0.259979	-0.0787659	0.334381	0.398834			374.86	0.421814	0.0653992	0.200562	0.0729675	0.259979	-0.0787659	0.334381	0.398834			374.86	0.140259	0.139191	0.278442	-0.07547	-0.190338	0.278046	-0.108948	9.16e-05
		375.86	0.671265	0.196045	0.235016	0.34552	0.343079	0.660278	0.878021	0.536957			375.86	-0.128174	0.0646362	0.259949	-0.26297	0.0935669	-0.117828	0.00159	0.287109			375.86	-0.128174	0.0646362	0.259949	-0.26297	0.0935669	-0.117828	0.00159	0.287109			375.86	-0.315216	-0.0303345	-0.281708	0.0456238	-0.067688	0.156952	0.211365	-0.106171
		376.86	0.462677	0.29837	0.222504	0.50412	0.519623	0.428253	0.713165	0.621338			376.86	0.402283	0.131805	0.257599	-0.296539	0.205292	-0.16156	0.0664063	0.229309			376.86	0.402283	0.131805	0.257599	-0.296539	0.205292	-0.16156	0.0664063	0.229309			376.86	-0.130829	-0.182678	-0.0176392	0.233124	0.0135498	0.328033	0.0871582	-0.143677
		377.86	0.415009	0.286652	0.442047	0.843964	0.182922	0.248566	0.524872	0.608856			377.86	0.176514	-0.155701	0.120087	0.0393982	0.0716858	-0.0014	0.0718994	0.372253			377.86	0.176514	-0.155701	0.120087	0.0393982	0.0716858	-0.0014	0.0718994	0.372253			377.86	0.133209	0.247009	0.141724	0.0237732	0.0940247	0.541321	0.121521	-0.17337
		378.86	0.455627	0.507751	0.527985	0.766632	0.643066	0.166534	0.492859	0.896332			378.86	0.348389	-0.107239	0.121643	-0.108276	0.163879	0.0345154	0.467987	0.312103			378.86	0.348389	-0.107239	0.121643	-0.108276	0.163879	0.0345154	0.467987	0.312103			378.86	0.460571	0.337646	0.357361	0.226898	-0.177856	0.463959	-0.00739	-0.0639954
		379.86	0.49234	0.785889	0.51001	0.645538	0.442291	0.111084	0.542847	0.781494			379.86	0.282745	0.0786743	0.198212	-0.0449829	0.393555	-0.114685	0.271881	0.343353			379.86	0.282745	0.0786743	0.198212	-0.0449829	0.393555	-0.114685	0.271881	0.343353			379.86	0.0363464	0.424347	0.449554	0.349548	0.089325	0.117889	0.16214	-0.0913391
		380.86	0.450165	0.477295	0.554535	0.403351	0.469635	0.416534	0.388153	0.360413			380.86	0.313995	-0.13147	0.559937	0.255005	0.187317	0.350922	0.0523682	0.504303			380.86	0.313995	-0.13147	0.559937	0.255005	0.187317	0.350922	0.0523682	0.504303			380.86	-0.0394287	-0.0475159	-0.159058	-0.0582581	-0.0489502	0.30304	0.100433	0.275085
		381.86	0.50174	0.479614	0.495941	0.429138	0.258698	-0.0420532	0.649872	0.338531			381.86	0.202301	0.205261	0.269318	0.0722046	0.151367	0.224365	0.0461121	0.437103			381.86	0.202301	0.205261	0.269318	0.0722046	0.151367	0.224365	0.0461121	0.437103			381.86	0.102753	0.394653	0.326904	-0.0434265	0.00888	0.193665	-0.0917664	0.187592
		382.86	0.511871	0.597595	0.340485	0.522095	0.470428	0.27124	0.636597	0.500244			382.86	0.299957	0.252136	0.531036	-0.235626	0.0771484	0.000946	-0.199982	0.40741			382.86	0.299957	0.252136	0.531036	-0.235626	0.0771484	0.000946	-0.199982	0.40741			382.86	0.16214	0.314209	0.168304	0.11438	-0.0606689	0.221008	-0.0183105	0.0735168
		383.86	0.646271	0.353851	0.238922	0.359589	0.609467	0.471222	0.66629	0.692444			383.86	0.0726013	0.305237	0.388062	0.126099	-0.0533142	0.49469	-0.0171814	0.344147			383.86	0.0726013	0.305237	0.388062	0.126099	-0.0533142	0.49469	-0.0171814	0.344147			383.86	-0.198822	-0.0670471	0.255798	-0.192657	0.148712	0.11084	0.290283	0.164917
		384.86	0.467346	0.371033	0.381104	0.641632	0.501678	0.329834	0.653778	0.615082			384.86	0.261658	-0.00647	0.24823	-0.0262451	0.28653	0.0618591	0.157043	0.443359			384.86	0.261658	-0.00647	0.24823	-0.0262451	0.28653	0.0618591	0.157043	0.443359			384.86	0.237915	0.244659	0.290955	-0.335602	0.114349	0.256927	0.098877	-0.0514832
		385.86	0.293121	0.339783	0.459229	0.476013	0.58136	0.272797	0.561615	0.642426			385.86	0.00699	0.237274	0.076355	-0.0973206	0.177155	0.141571	0.428131	0.255066			385.86	0.00699	0.237274	0.076355	-0.0973206	0.177155	0.141571	0.428131	0.255066			385.86	0.0886841	0.265747	0.143311	0.18158	0.212769	0.441315	0.31604	-0.0241394
		386.86	0.423615	0.503845	0.602997	0.472107	0.389954	0.0829468	0.646759	0.694			386.86	0.0226135	0.143524	0.463837	0.0409546	0.0787048	0.0603027	0.362518	0.0941467			386.86	0.0226135	0.143524	0.463837	0.0409546	0.0787048	0.0603027	0.362518	0.0941467			386.86	0.0465088	0.0563965	0.026123	-0.181702	0.104187	0.203033	-0.0956726	0.0352478
		387.86	0.469696	0.565552	0.367035	0.361145	0.55246	0.195435	0.73114	1.00885			387.86	0.221832	0.455261	0.398224	0.136261	0.189667	-0.0686035	0.466431	0.528503			387.86	0.221832	0.455261	0.398224	0.136261	0.189667	-0.0686035	0.466431	0.528503			387.86	-0.205841	0.403259	0.0409546	0.18158	0.0151062	0.136627	0.111359	-0.103058
		388.86	0.472046	0.499146	0.502197	0.685364	0.69931	0.263428	0.735809	0.539307			388.86	0.116364	0.230255	-0.0228882	-0.0832825	0.0677795	0.0626526	0.553925	0.307434			388.86	0.116364	0.230255	-0.0228882	-0.0832825	0.0677795	0.0626526	0.553925	0.307434			388.86	0.28479	0.272003	0.197205	0.0104675	-0.190338	0.270233	0.256683	-0.038208
		389.86	0.539215	0.353058	0.505341	0.604126	0.443085	0.311066	0.658478	0.686981			389.86	-0.00162	0.328674	0.0474243	0.0948486	-0.0603333	0.00717	0.446106	0.443359			389.86	-0.00162	0.328674	0.0474243	0.0948486	-0.0603333	0.00717	0.446106	0.443359			389.86	-0.115997	0.657959	0.211273	0.122986	0.148712	0.33429	0.151978	0.0203857
		390.86	0.649384	0.455414	0.313141	0.635376	0.35791	0.139984	0.615509	0.5065			390.86	0.106964	-0.0494385	0.0193176	0.119843	0.0982361	0.0157776	0.344543	0.366028			390.86	0.106964	-0.0494385	0.0193176	0.119843	0.0982361	0.0157776	0.344543	0.366028			390.86	0.151184	0.0657654	0.163605	0.246429	-0.377075	0.404602	0.0379333	0.178986
		391.86	0.650177	0.407745	0.295959	0.531464	0.439941	0.250122	0.773315	0.773682			391.86	0.197601	-0.0197449	0.0490112	0.236267	-0.0212708	0.195465	0.236725	0.259766			391.86	0.197601	-0.0197449	0.0490112	0.236267	-0.0212708	0.195465	0.236725	0.259766			391.86	0.205872	0.181396	0.0714111	0.104218	0.197937	0.30069	0.22934	-0.069458
		392.86	0.408752	0.57962	0.575653	0.496307	0.675873	0.308716	0.786591	0.757294			392.86	0.0319824	0.429474	0.131042	0.261261	0.31308	-0.0975037	0.242188	0.226959			392.86	0.0319824	0.429474	0.131042	0.261261	0.31308	-0.0975037	0.242188	0.226959			392.86	0.148071	-0.0740967	0.287842	0.122986	-0.141144	0.0428772	0.103546	0.123505
		393.86	0.377502	0.616333	0.373291	0.615051	0.343079	0.194672	0.633484	0.526031			393.86	0.162445	0.100555	0.360718	0.144073	0.285736	0.236084	0.428131	0.0831909			393.86	0.162445	0.100555	0.360718	0.144073	0.285736	0.236084	0.428131	0.0831909			393.86	-0.0456848	0.0657654	0.089386	0.0557861	-0.0794067	0.463959	-0.010498	0.108673
		394.86	0.502502	0.393677	0.521729	0.38147	0.492279	0.0180969	0.485046	0.678375			394.86	0.202301	0.328674	0.0599365	0.0370483	-0.0791016	0.138428	0.392975	0.0214844			394.86	0.202301	0.328674	0.0599365	0.0370483	-0.0791016	0.138428	0.392975	0.0214844			394.86	0.0269775	0.278259	-0.0184326	0.026886	-0.285675	0.143646	-0.0238037	-0.342896
		395.86	0.260315	0.591339	0.0787659	0.507263	0.167297	0.26889	0.620209	0.884613			395.86	0.100739	0.102905	-0.0181885	0.195648	0.174042	0.0563965	0.1297	0.450378			395.86	0.100739	0.102905	-0.0181885	0.195648	0.174042	0.0563965	0.1297	0.450378			395.86	0.0793152	0.260284	0.276886	0.0901794	0.20575	0.184296	-0.010498	0.129761
		396.86	0.606415	0.292908	0.47641	0.541626	0.438385	0.337646	0.787384	0.783844			396.86	-0.268799	0.21463	0.145874	0.158905	0.164642	-0.0342102	0.256256	0.286316			396.86	-0.268799	0.21463	0.145874	0.158905	0.164642	-0.0342102	0.256256	0.286316			396.86	-0.0761414	0.00952	0.330017	0.196411	0.158081	0.354584	0.13089	0.128204
		397.86	0.486115	0.666351	0.472504	0.72052	0.247772	0.183716	0.606903	0.676025			397.86	-0.114105	0.0857239	0.0825806	0.39563	0.280273	0.402496	0.439087	0.40741			397.86	-0.114105	0.0857239	0.0825806	0.39563	0.280273	0.402496	0.439087	0.40741			397.86	0.0957336	0.296234	0.285492	0.121429	0.347137	0.148346	0.348877	-0.0600891
		398.86	0.578278	0.406189	0.563934	0.580688	0.239166	0.310303	0.692841	0.530731			398.86	0.158539	0.0958862	0.134949	0.169067	0.256836	0.378265	0.181274	0.512115			398.86	0.158539	0.0958862	0.134949	0.169067	0.256836	0.378265	0.181274	0.512115			398.86	0.158997	0.341553	0.257355	0.0768738	-0.0630188	0.162415	0.210571	-0.0553894
		399.86	0.796265	0.496033	0.537354	0.632263	0.272766	0.26889	0.812378	0.589325			399.86	0.0741577	-0.0447388	0.133362	0.287048	0.299805	0.174377	0.264862	0.305084			399.86	0.0741577	-0.0447388	0.133362	0.287048	0.299805	0.174377	0.264862	0.305084			399.86	0.19104	0.272003	0.290161	-0.000458	0.010437	0.265533	0.255127	0.00241
		400.86	0.566559	0.583527	0.556122	0.520538	0.437592	0.183716	0.504578	0.724457			400.86	-0.113342	0.199005	0.0497742	0.033905	-0.235352	0.129059	0.2211	0.117584			400.86	-0.113342	0.199005	0.0497742	0.033905	-0.235352	0.129059	0.2211	0.117584			400.86	0.274628	0.162628	0.208923	-0.373901	0.0744934	0.336639	-0.0831604	-0.275696
		401.86	0.632965	0.384308	0.456879	0.555695	0.359467	0.252472	0.0319214	0.769775			401.86	0.156982	0.168518	-0.00803	-0.10672	0.359955	0.370453	0.573456	0.252747			401.86	0.156982	0.168518	-0.00803	-0.10672	0.359955	0.370453	0.573456	0.252747			401.86	0.329315	0.408722	0.360474	0.383911	0.186981	0.492889	0.268402	-0.171021
		402.86	0.597046	0.382751	0.290497	0.389282	0.469635	0.236084	0.410828	0.651825			402.86	-0.0133362	0.130249	-0.113495	-0.07547	0.0513611	0.322021	0.383606	0.089447			402.86	-0.0133362	0.130249	-0.113495	-0.07547	0.0513611	0.322021	0.383606	0.089447			402.86	0.180878	0.379028	0.148773	-0.0434265	0.217468	0.117889	0.44574	0.0492859
		403.86	0.616577	0.632751	0.258453	0.210388	0.353241	0.178253	0.32489	0.651031			403.86	0.031189	0.145081	-0.0431824	0.0346985	-0.0923767	0.0509338	0.275024	0.526947			403.86	0.031189	0.145081	-0.0431824	0.0346985	-0.0923767	0.0509338	0.275024	0.526947			403.86	0.22229	0.0571594	0.0534668	0.00815	0.0408936	0.23349	0.328552	0.104767
		404.86	0.640778	0.464783	0.335022	0.62677	0.557922	0.411865	0.451447	0.800262			404.86	0.0804138	0.0380554	0.146667	-0.185608	0.254486	0.395477	0.185181	0.244934			404.86	0.0804138	0.0380554	0.146667	-0.185608	0.254486	0.395477	0.185181	0.244934			404.86	0.166809	0.20639	0.359711	0.00266	-0.0466003	0.242889	0.238708	0.0860291
		405.86	0.850159	0.588226	0.659241	0.683807	0.433685	0.355591	0.0819092	0.801025			405.86	0.111664	0.104462	0.21228	0.0104675	0.401367	0.0673523	0.405487	0.119141			405.86	0.111664	0.104462	0.21228	0.0104675	0.401367	0.0673523	0.405487	0.119141			405.86	-0.09021	0.61499	0.0979919	0.102661	0.347137	0.278046	0.370728	0.0727234
		406.86	0.943909	0.559326	0.267822	0.361938	0.38681	0.345459	-0.0532532	0.604156			406.86	0.114014	0.126343	0.346649	0.197968	0.106049	0.032959	0.332031	0.271484			406.86	0.114014	0.126343	0.346649	0.197968	0.106049	0.032959	0.332031	0.271484			406.86	-0.113647	0.549347	0.0464172	0.0409546	-0.0684814	0.313202	0.452759	0.00946
		407.86	0.65094	0.546021	0.524872	0.377563	0.30246	0.0134277	0.188171	0.746338			407.86	-0.094574	0.252899	0.115417	-0.0418701	0.358398	0.515778	0.578918	0.299622			407.86	-0.094574	0.252899	0.115417	-0.0418701	0.358398	0.515778	0.578918	0.299622			407.86	-0.0613098	0.101685	0.101105	0.0971985	0.137787	0.224121	0.346527	0.209442
		408.86	0.59314	0.317902	0.428772	0.536926	0.42276	0.161865	0.231903	0.779938			408.86	0.134308	0.00134	-0.0377197	-0.00906	0.101379	0.267334	0.105469	0.212097			408.86	0.134308	0.00134	-0.0377197	-0.00906	0.101379	0.267334	0.105469	0.212097			408.86	0.0480652	0.186859	0.302673	-0.0301514	0.149506	0.197571	0.109009	-0.0944519
		409.86	0.700165	0.510101	0.284241	0.450226	0.779022	0.381378	0.114716	0.870575			409.86	-0.214111	0.257599	0.0216675	-0.0848389	0.224823	0.0892029	0.0953369	0.235535			409.86	-0.214111	0.257599	0.0216675	-0.0848389	0.224823	0.0892029	0.0953369	0.235535			409.86	0.27774	0.337646	0.112823	0.0378113	0.0307312	0.288971	0.098877	0.0602417
		410.86	0.40329	0.435089	0.583466	0.502563	0.58371	0.0626221	0.25769	0.678375			410.86	-0.268036	0.0935364	-0.164276	0.0292358	0.352936	0.0493774	0.321899	0.21759			410.86	-0.268036	0.0935364	-0.164276	0.0292358	0.352936	0.0493774	0.321899	0.21759			410.86	0.0754089	0.433716	0.167511	0.0761108	0.197144	0.30069	0.0644836	0.214935
		411.86	0.411896	0.677277	0.685028	0.493958	0.495422	0.534515	0.220978	0.835419			411.86	0.223389	0.373993	0.192749	0.0229797	0.299805	0.347015	0.0289307	0.15274			411.86	0.223389	0.373993	0.192749	0.0229797	0.299805	0.347015	0.0289307	0.15274			411.86	0.201202	0.420441	-0.123901	0.0190735	-0.00443	0.385071	0.363708	0.0469666
		412.86	0.445465	0.225708	0.452972	0.704132	0.664154	-0.0131531	0.292084	0.576019			412.86	0.0999451	0.150574	0.130249	-0.0348206	0.359192	0.143127	0.301575	-0.0379028			412.86	0.0999451	0.150574	0.130249	-0.0348206	0.359192	0.143127	0.301575	-0.0379028			412.86	-0.315216	-0.0334473	0.0058	0.08078	-0.0239563	0.290527	-0.0558167	-0.0108643
		413.86	0.729065	0.669464	0.698303	0.404907	0.546967	0.399353	0.638153	0.723694			413.86	-0.00708	0.161499	0.187286	0.201111	0.238098	0.294678	0.357056	0.0972595			413.86	-0.00708	0.161499	0.187286	0.201111	0.238098	0.294678	0.357056	0.0972595			413.86	0.173859	0.579041	0.202667	0.0753174	0.399506	0.641327	0.189484	0.241486
		414.86	0.420471	0.583527	0.38266	0.655701	0.450897	0.207153	0.824097	0.752594			414.86	-0.178192	0.336487	-0.0736694	0.403442	0.0826111	0.0532837	0.315643	0.316803			414.86	-0.178192	0.336487	-0.0736694	0.403442	0.0826111	0.0532837	0.315643	0.316803			414.86	-0.0714722	-0.00845	0.473755	-0.0989075	0.0252686	0.285858	0.28479	-0.0155334
		415.86	0.583771	0.46167	0.534241	0.494751	0.229004	0.27356	0.643646	0.632294			415.86	-0.0375671	0.403687	0.298218	0.0729675	0.509186	0.0978088	0.445313	0.410553			415.86	-0.0375671	0.403687	0.298218	0.0729675	0.509186	0.0978088	0.445313	0.410553			415.86	0.212921	0.017334	0.331573	0.08078	0.0447998	0.332733	0.295746	0.136017
		416.86	0.454071	0.639008	0.674072	0.556458	0.304016	0.277466	0.690521	0.625244			416.86	-0.257874	0.260712	0.0997925	0.0417175	0.399017	0.0243835	0.519531	0.28476			416.86	-0.257874	0.260712	0.0997925	0.0417175	0.399017	0.0243835	0.519531	0.28476			416.86	0.124634	0.103271	0.073761	0.0901794	-0.178619	0.250702	0.288696	0.0993042
		417.86	0.586884	0.495239	0.718597	0.511932	0.588379	0.378265	0.814728	0.551819			417.86	0.206207	0.158386	0.213837	0.30188	0.18576	0.173584	0.329712	0.147278			417.86	0.206207	0.158386	0.213837	0.30188	0.18576	0.173584	0.329712	0.147278			417.86	-0.0159912	0.196228	0.383911	0.294067	-0.122375	0.252258	0.0160522	0.0969543
		418.86	0.437653	0.49292	0.549866	0.524445	0.33371	0.157166	0.53894	0.716644			418.86	0.0897827	0.151337	0.224792	0.113617	0.46701	0.0876465	0.260162	0.522278			418.86	0.0897827	0.151337	0.224792	0.113617	0.46701	0.0876465	0.260162	0.522278			418.86	-0.0394287	0.211853	0.478455	0.133148	0.273712	0.402252	0.0949707	0.189148
		419.86	0.444702	0.556183	0.687347	0.450989	0.182922	0.436066	1.07956	0.804932			419.86	0.475739	0.24588	0.30838	0.285492	0.183411	0.0673523	0.453125	0.37851			419.86	0.475739	0.24588	0.30838	0.285492	0.183411	0.0673523	0.453125	0.37851			419.86	0.0941467	0.447021	0.221436	0.0917358	0.248718	0.42334	0.332458	0.0813293
		420.86	0.350159	0.309326	0.835022	0.501007	0.418854	0.667328	0.832703	0.757294			420.86	0.222595	0.18338	0.162292	0.162048	0.124817	-0.0381165	0.521881	0.288666			420.86	0.222595	0.18338	0.162292	0.162048	0.124817	-0.0381165	0.521881	0.288666			420.86	0.307434	0.424347	0.105011	0.155792	0.289337	0.352264	0.138702	0.221161
		421.86	0.474396	0.599945	0.784241	0.715057	0.350098	0.491547	0.782684	0.545563			421.86	0.00931	0.413055	0.14743	0.21048	0.167786	0.164215	0.297668	0.22226			421.86	0.00931	0.413055	0.14743	0.21048	0.167786	0.164215	0.297668	0.22226			421.86	0.280884	0.259521	0.190186	0.345642	0.146362	0.356934	0.384033	-0.0467834
		422.86	0.467346	0.313232	0.555328	0.516632	0.503235	0.647003	0.675659	1.10727			422.86	-0.272705	0.566193	0.17868	0.0354919	0.112305	0.14389	0.0773621	0.411316			422.86	-0.272705	0.566193	0.17868	0.0354919	0.112305	0.14389	0.0773621	0.411316			422.86	0.104309	0.262634	0.230011	0.247192	-0.0255127	0.0874023	0.03479	0.463348
		423.86	0.429077	0.726501	0.399078	0.584595	0.125885	0.622803	0.835815	0.539307			423.86	0.378082	0.403687	0.0942993	0.221405	0.555267	0.182953	0.246887	0.118347			423.86	0.378082	0.403687	0.0942993	0.221405	0.555267	0.182953	0.246887	0.118347			423.86	0.221497	0.136078	0.319855	-0.0325012	-0.0864563	0.0819397	0.259033	0.572723
		424.86	0.591583	0.359314	0.488129	0.590057	0.393066	0.48999	0.72644	0.734619			424.86	0.162445	0.09198	0.393524	-0.0535889	0.191223	-0.000641	0.1875	0.357422			424.86	0.162445	0.09198	0.393524	-0.0535889	0.191223	-0.000641	0.1875	0.357422			424.86	0.18634	0.11499	0.445648	0.107361	0.531525	0.141327	-0.026123	0.207886
		425.86	0.582184	0.475708	0.775635	0.669739	0.346191	0.424347	0.706909	0.983856			425.86	0.390564	0.385712	-0.0611572	0.0386047	0.298248	0.186859	0.414856	0.339447			425.86	0.390564	0.385712	-0.0611572	0.0386047	0.298248	0.186859	0.414856	0.339447			425.86	-0.0910034	0.368103	0.27063	0.287048	0.458099	0.0381775	0.0840149	0.024292
		426.86	0.319702	0.531982	0.19751	0.649445	0.744629	0.463409	0.786591	0.869781			426.86	-0.438324	0.226349	0.176331	0.0104675	0.22403	0.0462341	0.260956	0.571472			426.86	-0.438324	0.226349	0.176331	0.0104675	0.22403	0.0462341	0.260956	0.571472			426.86	-0.0605164	0.129822	-0.0692139	0.251892	-0.155182	0.542877	0.187134	0.0227356
		427.86	0.436096	0.375732	0.386566	0.373657	0.586029	0.401703	0.88269	0.519012			427.86	-0.152405	0.351349	0.15213	0.0417175	0.120117	0.287659	0.331268	0.349609			427.86	-0.152405	0.351349	0.15213	0.0417175	0.120117	0.287659	0.331268	0.349609			427.86	0.37149	0.311859	0.409698	0.0276794	0.358093	0.35849	0.337158	0.156342
		428.86	0.78064	0.421814	0.640472	0.625214	0.345428	0.411072	0.528015	1.02838			428.86	-0.107086	0.431824	-0.0189819	-0.171539	0.25293	0.0423279	0.339844	0.273834			428.86	-0.107086	0.431824	-0.0189819	-0.171539	0.25293	0.0423279	0.339844	0.273834			428.86	-0.0660095	0.449341	0.227661	-0.0989075	0.105743	0.228027	0.276215	0.327423
		429.86	0.637665	0.207764	0.397522	0.518982	0.432922	0.278259	0.784271	0.788544			429.86	0.0226135	0.191956	0.359924	0.11908	0.282623	0.236084	0.242188	-0.0238342			429.86	0.0226135	0.191956	0.359924	0.11908	0.282623	0.236084	0.242188	-0.0238342			429.86	-0.0925598	0.380615	0.519867	0.212036	0.281525	0.167877	0.439484	0.0735168
		430.86	0.763458	0.70932	0.542053	0.455688	0.39151	0.379028	0.378784	0.454926			430.86	-0.246918	0.238068	0.107605	-0.282501	0.371674	-0.0318909	0.480469	-0.0433655			430.86	-0.246918	0.238068	0.107605	-0.282501	0.371674	-0.0318909	0.480469	-0.0433655			430.86	0.190247	0.184509	0.597198	0.244843	0.147919	0.411621	0.178558	0.168823
		431.86	0.508759	0.391357	0.562347	0.430695	0.109467	0.470459	0.60849	0.624481			431.86	0.268707	0.358368	0.0708618	0.0745544	0.220123	-0.176422	0.644531	0.321472			431.86	0.268707	0.358368	0.0708618	0.0745544	0.220123	-0.176422	0.644531	0.321472			431.86	0.205109	0.276703	0.404236	0.340942	0.190125	0.263977	0.223877	0.168823
		432.86	0.625153	0.447601	0.574066	0.575989	0.566498	0.27124	0.770203	0.875244			432.86	0.0991516	0.216187	0.180237	-0.123108	0.152924	-0.0904846	0.155487	0.230865			432.86	0.0991516	0.216187	0.180237	-0.123108	0.152924	-0.0904846	0.155487	0.230865			432.86	-0.263641	0.313416	0.451904	0.183136	-0.379425	0.17804	0.112915	0.0969543
		433.86	0.482208	0.131958	0.298309	0.397888	0.556366	0.522003	0.716278	0.899475			433.86	0.0538635	0.11853	-0.041626	-0.230927	0.247467	0.186859	0.151581	0.298828			433.86	0.0538635	0.11853	-0.041626	-0.230927	0.247467	0.186859	0.151581	0.298828			433.86	-0.133972	0.191528	0.0878296	0.224548	0.0768433	0.449127	0.586365	0.101654
		434.86	0.56424	0.20462	0.582672	0.372864	0.557129	0.296234	0.568634	0.569			434.86	-0.10788	0.0974426	0.323212	-0.119202	0.298248	0.343109	0.109375	0.332428			434.86	-0.10788	0.0974426	0.323212	-0.119202	0.298248	0.343109	0.109375	0.332428			434.86	-0.0105286	0.239197	0.451111	0.08078	0.0705872	0.167084	0.269958	0.0828857
		435.86	0.572815	0.481201	0.852997	0.517395	0.406342	0.282166	0.963959	0.980713			435.86	0.17572	0.052124	0.0747681	0.144867	0.405273	0.0821838	0.325012	0.308197			435.86	0.17572	0.052124	0.0747681	0.144867	0.405273	0.0821838	0.325012	0.308197			435.86	0.0550842	0.162628	0.512817	0.08078	-0.0223694	0.126465	0.090271	-0.0350647
		436.86	0.651733	0.405396	0.536591	0.605682	0.475098	0.369659	0.948334	0.743225			436.86	-0.291473	0.020874	0.395081	0.0323486	0.0959167	-0.0810852	0.0984497	0.31134			436.86	-0.291473	0.020874	0.395081	0.0323486	0.0959167	-0.0810852	0.0984497	0.31134			436.86	0.321503	0.338409	0.197205	0.00891	0.254181	0.225677	0.0707397	0.0743103
		437.86	0.524384	0.339783	0.598297	0.556458	0.421967	0.531372	0.678009	0.838531			437.86	0.0522766	-0.0158386	-0.0666199	0.191742	-0.00955	-0.106873	0.307831	0.223053			437.86	0.0522766	-0.0158386	-0.0666199	0.191742	-0.00955	-0.106873	0.307831	0.223053			437.86	0.12619	0.441528	0.189392	-0.166077	-0.0700378	0.306152	0.225433	-0.11554
		438.86	0.739227	0.692902	0.468597	0.515839	0.350891	0.329041	0.689728	0.676025			438.86	0.0515137	0.163055	0.21698	0.005	0.204498	-0.186554	0.460938	0.0121155			438.86	0.0515137	0.163055	0.21698	0.005	0.204498	-0.186554	0.460938	0.0121155			438.86	-0.00897	0.0407715	0.587036	-0.0395203	0.0674744	0.288971	0.152771	0.106323
		439.86	0.450165	0.486664	0.706116	0.275208	0.546967	0.167328	1.26239	0.911957			439.86	-0.0258484	0.186493	-0.0134888	-0.0832825	0.107635	0.169678	0.56955	0.444916			439.86	-0.0258484	0.186493	-0.0134888	-0.0832825	0.107635	0.169678	0.56955	0.444916			439.86	0.296509	0.30481	0.675323	0.305786	0.105743	0.17099	0.0254211	0.188354
		440.86	0.525177	0.456177	0.495941	0.490051	0.45401	0.332947	0.717072	0.658051			440.86	0.14447	-0.0619507	0.244324	0.0589294	0.0716858	0.285309	0.400024	0.0285034			440.86	0.14447	-0.0619507	0.244324	0.0589294	0.0716858	0.285309	0.400024	0.0285034			440.86	-0.0378723	0.350922	0.610474	0.137054	0.217468	0.278046	0.31604	0.10321
		441.86	0.563446	0.433533	0.553772	0.465057	0.52121	0.275146	0.528015	0.812744			441.86	0.0819702	0.168518	-0.03302	0.399536	0.175598	0.334534	0.404694	0.240234			441.86	0.0819702	0.168518	-0.03302	0.399536	0.175598	0.334534	0.404694	0.240234			441.86	0.0628967	0.153259	0.447205	0.404236	-0.0161438	0.286621	0.103546	0.13446
		442.86	0.350952	0.301514	0.335022	0.438507	0.473541	0.318878	0.784271	0.60495			442.86	-0.0859985	-0.00726	0.378693	0.380005	0.453705	0.361877	0.342987	0.547272			442.86	-0.0859985	-0.00726	0.378693	0.380005	0.453705	0.361877	0.342987	0.547272			442.86	-0.0472412	0.0805969	0.331573	0.133911	-0.0708313	0.317108	0.106689	-0.131165
		443.86	0.212677	0.379639	0.592834	0.491638	0.577454	0.143097	0.78894	0.840088			443.86	0.0655823	0.37323	0.318542	0.104218	0.271698	0.016571	0.438293	0.40741			443.86	0.0655823	0.37323	0.318542	0.104218	0.271698	0.016571	0.438293	0.40741			443.86	0.0121155	0.250916	0.399536	0.161255	0.472137	0.0288086	0.196533	-0.160065
		444.86	0.662659	0.48822	0.386566	0.742401	0.584473	0.525909	0.929565	0.643219			444.86	-0.0555115	0.381805	-0.0713196	-0.0121765	0.217773	0.372803	0.282043	0.174622			444.86	-0.0555115	0.381805	-0.0713196	-0.0121765	0.217773	0.372803	0.282043	0.174622			444.86	0.218384	-0.0904846	0.355011	-0.00201	0.200287	0.299133	0.098877	0.114929
		445.86	0.694702	0.467896	0.795959	0.546326	0.722748	0.590759	0.655365	0.657288			445.86	0.0897827	0.0700989	0.369324	0.0987549	0.164642	0.21344	0.493774	0.344147			445.86	0.0897827	0.0700989	0.369324	0.0987549	0.164642	0.21344	0.493774	0.344147			445.86	0.251984	0.0907593	0.0722046	0.327667	0.258881	0.123352	0.273071	-0.102264
		446.86	0.704865	0.542908	0.523285	0.649445	0.575897	0.0415344	0.618622	0.779938			446.86	0.14682	0.319305	0.0857239	0.058136	0.249817	0.121246	0.342194	0.0753784			446.86	0.14682	0.319305	0.0857239	0.058136	0.249817	0.121246	0.342194	0.0753784			446.86	0.109009	0.193115	0.342529	0.472992	-0.0708313	0.262421	0.19809	-0.053833
		447.86	0.823608	0.419464	0.905334	0.695526	0.45401	0.323578	0.817078	0.590088			447.86	0.0858765	0.403687	-0.135376	-0.00436	0.0966797	0.311859	0.415649	0.566803			447.86	0.0858765	0.403687	-0.135376	-0.00436	0.0966797	0.311859	0.415649	0.566803			447.86	0.290253	0.393097	0.457367	0.0550232	0.244812	0.629608	-0.0636292	-0.0405579
		448.86	0.571259	0.493683	0.82251	0.521301	0.568848	0.478271	0.588165	0.75415			448.86	0.0132141	0.00604	0.0317993	0.169067	0.231049	0.30014	0.357056	0.214447			448.86	0.0132141	0.00604	0.0317993	0.169067	0.231049	0.30014	0.357056	0.214447			448.86	-0.147247	0.383728	0.352661	-0.262177	-0.0301819	0.103027	-0.0753479	0.0914917
		449.86	0.42984	0.517914	0.562347	0.402557	0.436829	0.436859	0.817841	0.548676			449.86	0.153076	-0.06427	0.106812	0.289398	0.0295105	0.442352	0.415649	0.151184			449.86	0.153076	-0.06427	0.106812	0.289398	0.0295105	0.442352	0.415649	0.151184			449.86	-0.0933533	0.366547	0.445648	0.226898	-0.123169	0.281952	0.143402	-0.289764
		450.86	0.36734	0.154633	0.402985	0.826782	0.627441	0.351685	0.958466	0.538544			450.86	0.0210266	0.395874	0.0310364	0.182343	-0.268158	0.151703	0.488281	0.180084			450.86	0.0210266	0.395874	0.0310364	0.182343	-0.268158	0.151703	0.488281	0.180084			450.86	0.12854	0.232941	0.486267	0.154999	-0.0278625	0.405365	0.205902	0.0883484
		451.86	0.579071	0.61557	0.724854	0.490051	0.540741	0.386841	0.831146	0.516663			451.86	0.107758	0.234161	0.0302429	0.21283	0.370911	0.423584	0.370331	0.562103			451.86	0.107758	0.234161	0.0302429	0.21283	0.370911	0.423584	0.370331	0.562103			451.86	0.362915	0.414185	0.472992	0.0409546	-0.0317688	0.131927	0.0879211	0.0782166
		452.86	0.454865	0.67337	0.549072	0.507263	0.309479	0.147003	0.667084	0.365082			452.86	-0.0352173	0.299011	0.311493	-0.0348206	0.0818481	0.15094	0.280487	0.234772			452.86	-0.0352173	0.299011	0.311493	-0.0348206	0.0818481	0.15094	0.280487	0.234772			452.86	-0.026947	0.289185	0.412842	0.30423	0.10965	0.406952	-0.158173	0.144623
		453.86	0.862671	0.387451	0.377991	0.651001	0.453217	0.553253	0.76004	0.574463			453.86	0.380402	0.461487	-0.0283508	0.0854797	0.206848	-0.00922	0.507813	0.182434			453.86	0.380402	0.461487	-0.0283508	0.0854797	0.206848	-0.00922	0.507813	0.182434			453.86	-0.119904	0.437622	0.301117	0.0417175	0.0682373	0.0756836	0.319183	-0.266327
		454.86	0.537659	0.660095	0.608459	0.898651	0.316498	0.36264	0.930359	0.474457			454.86	0.190582	0.365417	0.231812	-0.285614	0.37558	0.413422	0.280487	0.394928			454.86	0.190582	0.365417	0.231812	-0.285614	0.37558	0.413422	0.280487	0.394928			454.86	0.0496216	0.522003	0.293304	0.0878296	-0.141144	0.292084	0.226196	-0.110077
		455.86	0.58609	0.541351	0.711578	0.78302	0.678223	0.443878	0.72879	0.608063			455.86	-0.0664673	0.0263367	0.281799	0.200317	0.331848	-0.231873	0.525787	0.431641			455.86	-0.0664673	0.0263367	0.281799	0.200317	0.331848	-0.231873	0.525787	0.431641			455.86	0.0957336	0.361084	0.292511	-0.22937	0.00497	0.385834	0.0996399	-0.0819397
		456.86	0.464996	0.467896	0.567047	0.84552	0.394623	0.268097	0.619415	0.424469			456.86	0.210114	0.106812	-0.141632	0.27063	0.477142	0.107971	0.484375	0.390228			456.86	0.210114	0.106812	-0.141632	0.27063	0.477142	0.107971	0.484375	0.390228			456.86	0.255096	0.272003	0.417511	0.167511	-0.0513	0.429596	0.0621338	0.10788
		457.86	0.472046	0.580414	0.619385	1.0932	0.548553	0.356384	0.826447	0.81665			457.86	-0.031311	0.134155	0.218536	0.0862732	0.0716858	0.107971	0.753143	0.116028			457.86	-0.031311	0.134155	0.218536	0.0862732	0.0716858	0.107971	0.753143	0.116028			457.86	0.0207214	0.230591	0.140961	0.188599	-0.00363	0.276459	0.398865	-0.0764771
		458.86	0.738434	0.561646	0.477203	0.954132	0.486816	0.287628	0.57724	0.565887			458.86	0.0702515	0.484924	0.359161	-0.00592	0.300598	-0.0209351	0.303131	0.224609			458.86	0.0702515	0.484924	0.359161	-0.00592	0.300598	-0.0209351	0.303131	0.224609			458.86	0.0238342	0.176697	0.226105	0.0635986	-0.0614319	0.228027	0.319946	0.196167
		459.86	0.47049	0.525726	0.686584	0.697876	0.609467	0.327484	0.958466	0.681488			459.86	0.347595	0.384155	0.0724487	-0.145782	-0.0205078	-0.165466	0.0804749	0.432434			459.86	0.347595	0.384155	0.0724487	-0.145782	-0.0205078	-0.165466	0.0804749	0.432434			459.86	0.112915	0.61731	0.0550232	0.0620422	-0.221588	0.273346	0.0168457	-0.0545959
		460.86	0.776733	0.372589	0.592041	0.529114	0.512604	0.274353	0.826447	0.719788			460.86	0.164795	0.148224	0.109161	0.0456238	0.152924	0.20874	0.142975	0.471497			460.86	0.164795	0.148224	0.109161	0.0456238	0.152924	0.20874	0.142975	0.471497			460.86	0.102753	0.321228	0.292511	-0.0582581	0.0744934	0.177246	-0.193329	0.0297546
		461.86	0.734528	0.506958	0.749847	0.517395	0.64621	0.413422	0.719421	0.5979			461.86	0.0390015	0.384949	0.0529175	-0.082489	0.156067	0.165771	0.243774	0.0777283			461.86	0.0390015	0.384949	0.0529175	-0.082489	0.156067	0.165771	0.243774	0.0777283			461.86	-0.189423	0.247803	0.0800171	-0.126251	0.208099	0.42099	0.262146	0.0485229
		462.86	0.489227	0.36792	0.755341	0.674438	0.358704	0.252472	0.874878	0.534637			462.86	-0.107086	0.197449	0.24118	-0.00201	0.252167	0.0517273	0.18985	0.147278			462.86	-0.107086	0.197449	0.24118	-0.00201	0.252167	0.0517273	0.18985	0.147278			462.86	0.00275	0.276703	0.224548	-0.0231018	-0.206757	0.325684	0.0598145	0.0196228
		463.86	0.772034	0.374146	0.625641	0.710388	0.619629	0.558716	0.777222	0.707275			463.86	-0.188324	0.213837	0.163055	-0.0684204	0.332611	-0.184235	0.327362	0.37384			463.86	-0.188324	0.213837	0.163055	-0.0684204	0.332611	-0.184235	0.327362	0.37384			463.86	0.145721	0.109497	0.413605	0.17688	-0.0466003	0.0694275	0.0480957	-0.234283
		464.86	0.736877	0.21167	0.731903	0.676788	0.525116	0.418091	0.788177	0.62915			464.86	0.0991516	0.139618	0.076355	0.073761	0.144348	-0.131104	0.221893	0.148834			464.86	0.0991516	0.139618	0.076355	0.073761	0.144348	-0.131104	0.221893	0.148834			464.86	0.183228	0.52356	0.162842	0.0229797	0.00729	0.0694275	0.159027	-0.165558
		465.86	0.550934	0.592133	0.617035	0.747864	0.453217	0.363403	0.875671	0.555725			465.86	0.110107	0.143524	-0.00336	0.0870361	0.0302734	0.016571	0.289063	0.449615			465.86	0.110107	0.143524	-0.00336	0.0870361	0.0302734	0.016571	0.289063	0.449615			465.86	0.0222778	-0.0186157	0.208923	0.14798	0.151825	0.378021	0.109802	-0.0522766
		466.86	0.736115	0.635864	0.563934	0.604126	0.321198	0.349365	0.673309	0.804932			466.86	0.0226135	-0.0463257	0.107605	0.154999	0.0920105	0.130615	0.178131	0.481628			466.86	0.0226135	-0.0463257	0.107605	0.154999	0.0920105	0.130615	0.178131	0.481628			466.86	0.126984	0.725128	0.0948486	0.0565796	-0.0809631	0.0225525	0.238708	-0.0819397
		467.86	0.43689	0.392914	0.767059	0.411163	0.476654	0.348572	0.912384	0.929169			467.86	-0.0125427	0.194305	-0.16507	0.065155	0.231049	0.000153	0.28125	-0.00821			467.86	-0.0125427	0.194305	-0.16507	0.065155	0.231049	0.000153	0.28125	-0.00821			467.86	0.0738525	0.327484	0.320648	0.161255	-0.0255127	-0.17041	0.00589	-0.125702
		468.86	0.321259	0.342133	0.552979	0.53537	0.290741	0.735291	0.691284	0.796356			468.86	0.0288391	0.0404053	0.148987	-0.0738831	0.0834045	0.0188904	0.0836182	0.263672			468.86	0.0288391	0.0404053	0.148987	-0.0738831	0.0834045	0.0188904	0.0836182	0.263672			468.86	-0.0253601	0.134521	0.407349	0.065155	0.0651245	0.290527	0.351196	-0.192902
		469.86	0.603302	0.361664	0.591278	0.486145	0.484467	0.533722	0.477234	0.486176			469.86	-0.147705	0.377136	0.0255737	0.0518799	0.214661	0.134521	0.130493	0.31601			469.86	-0.147705	0.377136	0.0255737	0.0518799	0.214661	0.134521	0.130493	0.31601			469.86	-0.103485	0.338409	0.133911	0.185486	0.250275	0.492889	0.208252	-0.366333
		470.86	0.647034	0.30072	0.263153	0.612732	0.087616	0.281372	0.372528	0.639313			470.86	-0.0961609	0.107605	0.211487	-0.000458	0.0716858	0.179047	0.269531	0.441803			470.86	-0.0961609	0.107605	0.211487	-0.000458	0.0716858	0.179047	0.269531	0.441803			470.86	-0.162872	0.447021	0.14563	0.258148	-0.0637817	0.346008	-0.100342	-0.0303955
		471.86	0.615021	0.245239	0.812347	0.686951	0.325104	0.651703	0.859253	0.616669			471.86	-0.00397	0.326355	0.120087	0.288605	0.068573	0.280609	0.106262	-0.0566406			471.86	-0.00397	0.326355	0.120087	0.288605	0.068573	0.280609	0.106262	-0.0566406			471.86	-0.454285	0.385284	0.519073	-0.0395203	0.190887	0.159271	0.10434	-0.0624084
		472.86	0.343903	0.296021	0.698303	0.69162	0.414948	0.497803	0.847534	0.859619			472.86	0.30307	0.296661	0.194305	-0.0684204	-0.0134583	-0.0381165	0.21875	0.0870972			472.86	0.30307	0.296661	0.194305	-0.0684204	-0.0134583	-0.0381165	0.21875	0.0870972			472.86	0.009	0.404053	0.545654	-0.028595	0.0408936	0.216309	0.293396	-0.0264893
		473.86	0.396271	0.635101	0.779541	0.63382	0.376678	0.586853	0.677216	0.896332			473.86	0.285889	-0.000214	0.371643	0.0307922	-0.0556641	-0.0436096	0.164063	0.316803			473.86	0.285889	-0.000214	0.371643	0.0307922	-0.0556641	-0.0436096	0.164063	0.316803			473.86	0.305084	0.17981	0.183929	-0.100464	0.100281	0.317108	0.149658	-0.237427
		474.86	0.661896	0.457764	0.644379	0.66507	0.447754	0.409515	0.711609	0.658844			474.86	0.315582	0.14978	0.33493	0.309692	-0.0689392	0.104065	-0.022644	0.122253			474.86	0.315582	0.14978	0.33493	0.309692	-0.0689392	0.104065	-0.022644	0.122253			474.86	0.138702	0.318878	0.391724	0.129242	-0.0223694	0.318665	0.123871	0.0649109
		475.86	0.601715	0.43042	0.646729	1.0213	0.700897	0.446228	0.841278	0.586975			475.86	0.208527	0.203674	0.0536804	-0.0340576	0.267792	0.152496	0.234375	0.336334			475.86	0.208527	0.203674	0.0536804	-0.0340576	0.267792	0.152496	0.234375	0.336334			475.86	0.0324402	0.296997	0.405792	0.248749	0.156525	0.460846	0.0691833	-0.20462
		476.86	0.399384	0.583527	0.452209	0.815063	0.566498	0.368103	1.1655	0.758057			476.86	0.0952454	0.134949	-0.0791321	-0.23172	0.345917	0.375153	0.398438	0.221497			476.86	0.0952454	0.134949	-0.0791321	-0.23172	0.345917	0.375153	0.398438	0.221497			476.86	0.0613403	0.366547	0.0847168	0.377655	0.273712	0.321014	-0.0128479	0.159454
		477.86	0.819702	0.747589	0.935791	0.774445	0.655579	0.429047	0.60614	1.01276			477.86	0.248383	0.106812	0.126343	-0.16687	-0.0447083	0.107178	0.09375	0.172272			477.86	0.248383	0.106812	0.126343	-0.16687	-0.0447083	0.107178	0.09375	0.172272			477.86	0.148834	0.262634	0.194855	0.0487671	-0.0473938	-0.00711	0.157471	0.0485229
		478.86	0.671265	0.642914	0.311584	0.479126	0.608704	0.229828	0.76004	0.532288			478.86	0.077301	0.0864868	0.0286865	-0.0410767	0.27951	0.401703	0.141418	0.290222			478.86	0.077301	0.0864868	0.0286865	-0.0410767	0.27951	0.401703	0.141418	0.290222			478.86	0.28244	0.272003	0.467529	0.0167236	0.0213623	-0.0305481	0.234802	-0.0147705
		479.86	0.53064	0.614777	0.44516	0.594757	0.418854	0.218872	0.902222	1.0018			479.86	0.145264	0.213074	0.403687	-0.0887451	0.163879	-0.00296	0.282043	0.315247			479.86	0.145264	0.213074	0.403687	-0.0887451	0.163879	-0.00296	0.282043	0.315247			479.86	0.263702	0.257935	0.192505	0.0393982	-0.0544128	-0.0344543	-0.0698853	-0.246002
		480.86	0.616577	0.509308	0.535797	0.801788	0.471985	0.310303	0.626434	0.730713			480.86	0.310089	0.02948	0.373993	0.0214233	0.232635	0.178284	0.205475	0.302734			480.86	0.310089	0.02948	0.373993	0.0214233	0.232635	0.178284	0.205475	0.302734			480.86	0.28244	0.211853	0.293304	-0.0520325	-0.270813	0.525696	0.26059	-0.152252
		481.86	0.640778	0.33667	0.523285	0.741638	0.387604	0.372009	0.673309	0.783844			481.86	0.046814	0.263062	0.270874	0.132355	0.107635	-0.189697	0.510162	0.104309			481.86	0.046814	0.263062	0.270874	0.132355	0.107635	-0.189697	0.510162	0.104309			481.86	0.21759	0.371216	0.229248	0.151093	0.0479431	0.0452271	0.0941772	-0.141327
		482.86	0.766571	0.385864	0.513916	0.649445	0.470428	0.214203	0.435822	0.745575			482.86	0.167908	0.292755	-0.0932007	-0.0387268	0.0560608	0.0220337	0.3172	0.352722			482.86	0.167908	0.292755	-0.0932007	-0.0387268	0.0560608	0.0220337	0.3172	0.352722			482.86	0.0496216	0.264191	0.494873	-0.0660706	-0.0286255	0.320221	0.327759	-0.0796204
		483.86	0.526733	0.381958	0.703766	0.591614	0.861053	0.486847	0.41864	0.586182			483.86	0.247589	0.496643	0.013855	-0.156708	0.0458984	0.00406	0.464844	0.25116			483.86	0.247589	0.496643	0.013855	-0.156708	0.0458984	0.00406	0.464844	0.25116			483.86	0.268372	0.23764	0.492523	0.303436	-0.0778503	0.183502	0.300415	0.250092
		484.86	0.757965	0.496033	0.618622	0.694763	0.460266	0.377472	0.672546	0.828369			484.86	0.154633	0.456024	0.127899	0.139374	0.0716858	0.233734	0.138306	0.154297			484.86	0.154633	0.456024	0.127899	0.139374	0.0716858	0.233734	0.138306	0.154297			484.86	0.166809	0.136078	0.437042	-0.116852	-0.241913	0.224915	0.269958	-0.270233
		485.86	0.745483	0.748383	0.391266	0.397888	0.51181	0.504822	0.631134	0.629944			485.86	0.410095	0.236511	0.141968	-0.114532	0.0990295	0.352509	0.448456	0.297272			485.86	0.410095	0.236511	0.141968	-0.114532	0.0990295	0.352509	0.448456	0.297272			485.86	0.165253	0.299347	0.526886	0.282349	-0.133331	0.617889	0.206665	0.0196228
		486.86	0.476715	0.771027	0.128754	0.322083	0.657135	0.357178	0.520203	0.878387			486.86	0.153076	0.325562	0.0161743	-0.159821	-0.102539	-0.014679	0.0343933	0.666809			486.86	0.153076	0.325562	0.0161743	-0.159821	-0.102539	-0.014679	0.0343933	0.666809			486.86	0.0293274	-0.038147	0.197998	0.0932922	-0.368469	0.0913086	0.167603	-0.143677
		487.86	0.837677	0.688232	0.806885	0.44162	0.44931	0.707153	0.717865	0.610413			487.86	0.0452576	0.416199	0.283386	0.15033	0.0388794	0.17984	0.0203247	0.271484			487.86	0.0452576	0.416199	0.283386	0.15033	0.0388794	0.17984	0.0203247	0.271484			487.86	-0.043335	0.218872	0.214386	0.186249	-0.020813	0.299133	0.144958	-0.156952
		488.86	0.844696	0.374146	0.645966	0.668976	0.48056	0.111847	0.593628	0.713531			488.86	0.332764	0.213837	0.217743	-0.0364075	0.223236	0.200928	0.177368	0.251953			488.86	0.332764	0.213837	0.217743	-0.0364075	0.223236	0.200928	0.177368	0.251953			488.86	0.214478	0.277466	0.36908	0.283142	-0.233307	0.449921	0.187134	-0.225708
		489.86	1.03064	0.219482	0.692841	0.734589	0.409485	0.292328	0.655365	0.503387			489.86	0.210114	0.557587	0.15448	-0.10202	-0.239258	0.27124	0.371887	0.391785			489.86	0.210114	0.557587	0.15448	-0.10202	-0.239258	0.27124	0.371887	0.391785			489.86	0.239471	0.172791	0.240173	0.269073	-0.0333252	0.261627	0.370728	-0.192108
		490.86	0.59079	0.424927	0.362366	0.747864	0.402435	0.416534	0.648315	0.495575			490.86	0.322601	-0.0994263	-0.122101	0.152679	0.0568542	0.161865	0.311737	0.0652466			490.86	0.322601	-0.0994263	-0.122101	0.152679	0.0568542	0.161865	0.311737	0.0652466			490.86	0.180878	0.267334	0.165161	0.186249	-0.254425	0.482727	0.105896	-0.213989
		491.86	0.800934	0.51712	0.388916	0.527557	0.443085	0.389191	0.94989	0.676819			491.86	0.335876	0.49118	0.0419617	-0.000458	0.259979	0.264221	0.487518	0.170715			491.86	0.335876	0.49118	0.0419617	-0.000458	0.259979	0.264221	0.487518	0.170715			491.86	0.198853	0.151703	0.596436	0.0175171	-0.121613	0.294434	0.375427	-0.038208
		492.86	0.679077	0.406982	0.316254	0.620544	0.48526	0.204041	0.617065	0.497131			492.86	0.219482	0.169312	0.0732117	0.359711	0.191986	-0.13266	0.219543	0.254303			492.86	0.219482	0.169312	0.0732117	0.359711	0.191986	-0.13266	0.219543	0.254303			492.86	-0.304291	0.172791	0.340942	0.0011	-0.175507	0.0780334	0.0379333	-0.320221
		493.86	0.829865	0.444458	0.729553	0.353333	0.436829	0.489197	0.497528	0.701813			493.86	-0.130524	0.258362	0.110718	0.0472107	0.227936	0.139221	0.392212	0.524597			493.86	-0.130524	0.258362	0.110718	0.0472107	0.227936	0.139221	0.392212	0.524597			493.86	0.144165	-0.0100098	0.602661	-0.0863953	0.105743	0.372559	0.0473022	-0.274933
		494.86	0.616577	0.676514	0.710785	0.518188	0.591522	0.346222	0.48114	0.590881			494.86	0.145264	0.36618	0.0146179	0.256561	0.225586	0.0696716	0.417206	0.398834			494.86	0.145264	0.36618	0.0146179	0.256561	0.225586	0.0696716	0.417206	0.398834			494.86	0.0308838	0.354828	0.299561	-0.269989	-0.0950317	0.00146	0.322296	-0.0249329
		495.86	0.696259	0.517914	0.400635	0.704895	0.318848	0.261841	0.892059	0.349457			495.86	0.046051	0.386505	-0.017395	0.0729675	-0.0689392	-0.187347	0.274231	0.555084			495.86	0.046051	0.386505	-0.017395	0.0729675	-0.0689392	-0.187347	0.274231	0.555084			495.86	-0.367554	0.635284	0.481567	0.196411	0.010437	0.132721	0.157471	-0.0303955
		496.86	0.702515	0.71167	0.720184	0.679901	0.255585	0.513428	0.732697	0.495575			496.86	-0.0461426	0.231812	0.128693	-0.00436	0.110748	0.0829773	0.246094	-0.00586			496.86	-0.0461426	0.231812	0.128693	-0.00436	0.110748	0.0829773	0.246094	-0.00586			496.86	0.0238342	0.0149841	0.381592	0.182343	-0.0169067	0.297577	0.316833	-0.14212
		497.86	0.550934	0.514771	0.542053	0.522095	0.721191	0.411865	0.749115	0.589325			497.86	0.146027	0.542755	0.602905	-0.155151	0.0732422	0.0314026	0.162506	0.398041			497.86	0.146027	0.542755	0.602905	-0.155151	0.0732422	0.0314026	0.162506	0.398041			497.86	-0.0261536	0.30481	0.171417	0.209686	-0.0973816	0.385834	0.19574	0.111023
		498.86	0.661896	0.46167	0.675629	0.57132	0.321198	0.279053	0.681122	0.639313			498.86	-0.175049	0.456818	0.036499	0.0401611	0.0521545	-0.150635	0.491425	0.287903			498.86	-0.175049	0.456818	0.036499	0.0401611	0.0521545	-0.150635	0.491425	0.287903			498.86	0.132446	0.33374	0.281586	0.190155	0.00339	0.274139	0.156677	-0.100708
		499.86	0.522034	0.533539	0.810791	0.633026	0.597748	0.304047	0.872528	0.439301			499.86	0.0374451	0.247437	-0.0189819	-0.0738831	0.234192	0.140778	0.387512	0.370697			499.86	0.0374451	0.247437	-0.0189819	-0.0738831	0.234192	0.140778	0.387512	0.370697			499.86	-0.0886536	0.196228	0.370636	0.115936	-0.112213	0.180389	-0.010498	0.0852356
		500.86	0.59079	0.462433	0.614716	0.597107	0.384491	0.136078	0.453003	0.949463			500.86	0.337433	0.377899	0.0732117	-0.162964	0.12558	0.166565	0.213287	0.12384			500.86	0.337433	0.377899	0.0732117	-0.162964	0.12558	0.166565	0.213287	0.12384			500.86	-0.02771	0.17981	0.290955	-0.321564	-0.0419006	0.143646	0.0879211	-0.130402
		501.86	0.621246	0.593689	0.581879	0.531464	0.537598	0.318878	0.693634	0.718994			501.86	0.203857	0.376343	-0.164276	-0.119995	0.241211	0.180634	0.3125	0.392578			501.86	0.203857	0.376343	-0.164276	-0.119995	0.241211	0.180634	0.3125	0.392578			501.86	0.0160217	0.350922	0.33548	0.112823	-0.166901	0.464752	0.358246	-0.217896
		502.86	0.55954	0.399933	0.636566	0.62677	0.63916	0.524353	0.631134	0.676025			502.86	0.0452576	0.422424	0.293518	-0.197327	0.290436	-0.0443726	0.172668	0.238678			502.86	0.0452576	0.422424	0.293518	-0.197327	0.290436	-0.0443726	0.172668	0.238678			502.86	-0.0222473	0.125122	0.531586	0.0557861	0.182312	0.340546	0.138702	0.330536
		503.86	0.49704	0.536652	0.720947	0.56662	0.361816	0.400146	0.713165	0.734619			503.86	0.0952454	0.634949	0.329468	-0.0816956	0.0724792	0.147797	0.1586	0.158997			503.86	0.0952454	0.634949	0.329468	-0.0816956	0.0724792	0.147797	0.1586	0.158997			503.86	0.0394592	0.216553	0.474548	0.0401611	0.0112	0.168671	-0.183167	0.0531921
		504.86	0.484528	0.646027	0.555328	0.895538	0.625885	0.218872	0.620209	0.752594			504.86	-0.0187988	-0.116638	0.123993	-0.035614	-0.0900269	0.187653	0.178131	0.120697			504.86	-0.0187988	-0.116638	0.123993	-0.035614	-0.0900269	0.187653	0.178131	0.120697			504.86	0.201965	0.0977783	0.514404	0.127655	0.0666809	0.189758	-0.0464478	0.00946
		505.86	1.11734	0.667114	0.715485	0.604919	0.710266	0.709503	0.395203	0.609619			505.86	0.18042	0.0857239	0.350555	0.126099	0.291229	0.344696	0.104706	0.180084			505.86	0.18042	0.0857239	0.350555	0.126099	0.291229	0.344696	0.104706	0.180084			505.86	0.454315	0.197784	0.207367	-0.0317078	-0.10675	0.506927	0.155884	0.171173
		506.86	0.423615	0.323364	0.621735	0.490051	0.596191	0.515747	0.72644	0.711182			506.86	0.190582	0.12323	0.140411	0.14798	0.175598	0.418915	0.145325	0.0613403			506.86	0.190582	0.12323	0.140411	0.14798	0.175598	0.418915	0.145325	0.0613403			506.86	0.18399	0.418884	0.655029	0.0237732	0.058075	0.32959	0.0457458	-0.0647583
		507.86	0.58844	0.537445	0.444397	0.414276	0.527435	0.339203	0.729584	0.583832			507.86	-0.0641174	0.18573	0.263855	0.213593	0.152924	0.307953	0.104706	0.383209			507.86	-0.0641174	0.18573	0.263855	0.213593	0.152924	0.307953	0.104706	0.383209			507.86	-0.148804	0.0415344	0.462036	0.0503235	-0.26535	-0.0126038	0.020752	-0.117096
		508.86	0.967346	0.853058	0.605316	0.587708	0.444641	0.586853	0.331909	0.673676			508.86	-0.128967	0.424774	0.141968	0.189392	0.232635	0.30249	0.168762	0.0300903			508.86	-0.128967	0.424774	0.141968	0.189392	0.232635	0.30249	0.168762	0.0300903			508.86	0.230865	0.437622	0.474548	-0.302795	-0.0286255	0.363983	-0.0761414	-0.0788269
		509.86	0.522827	0.24292	0.187347	0.322083	0.529785	0.64856	0.527222	0.69165			509.86	-0.0672302	0.40213	-0.0111694	-0.0809326	0.328705	0.272797	0.429688	0.160553			509.86	-0.0672302	0.40213	-0.0111694	-0.0809326	0.328705	0.272797	0.429688	0.160553			509.86	-0.106628	0.470459	0.370636	-0.115295	-0.209106	0.362396	0.186371	-0.257721

## Sheet: Figure 3a
Figure 3a	ELISA
		Concentration
Contruct name	50 nM		25 nM		12,5 nM		6,25 nM		3,125 nM		1,5625 nM
MC-FN-010	2.1974	2.0863	1.7483	1.8698	1.5865	1.5751	1.0461	1.0885	0.6093	0.6268	0.3584	0.3522
MC-FN-011	2.4663	2.4361	2.1421	2.141	1.9291	1.9509	1.5558	1.5574	1.0667	1.106	0.616	0.657
MC-FN-012	2.4202	2.3062	2.1055	2.0202	1.8413	1.7907	1.3238	1.3315	0.9125	0.8816	0.563	0.5196
MC-FN-013	2.3302	2.351	1.9933	2.0574	1.8443	1.685	1.261	1.2155	0.9683	0.8374	0.5256	0.451
MC-FN-014	1.8999	2.0424	1.6816	1.6739	1.3892	1.3576	0.8143	0.9571	0.4461	0.5274	0.3146	0.3146
MC-FN-015	1.905	1.9123	1.6793	1.5584	1.265	1.2492	0.6704	0.7546	0.4381	0.4316	0.2519	0.2617
MC-FN-016	1.9466	1.9062	1.9054	1.6979	1.3969	1.3741	1.1767	1.0013	0.8591	0.7403	0.5141	0.5423
MC-FN-017	1.4804	1.3769	1.048	1.1134	0.8115	0.7781	0.4254	0.424	0.2649	0.2824	0.1647	0.1485
MC-FN-018	0.4226	0.4269	0.2507	0.2891	0.1577	0.1482	0.101	0.0948	0.0781	0.0782	0.0647	0.0651
MC-FN-019	0.1327	0.1509	0.0893	0.0996	0.0743	0.0723	0.0644	0.0625	0.0591	0.0576	0.0663	0.0623
MC-FN-0110	0.1005	0.1059	0.0808	0.0773	0.0649	0.069	0.0663	0.0601	0.0569	0.0577	0.0635	0.0579
MC-FN-0111	0.0799	0.0613	0.0576	0.0582	0.0638	0.0609	0.0612	0.0591	0.0645	0.0626	0.0592	0.0595
MC-FN-0112	0.9541	0.8662	0.6417	0.6382	0.4449	0.396	0.2244	0.2831	0.1604	0.1376	0.0992	0.0918
MC-FN-0113	1.6886	1.6861	1.3708	1.428	1.0896	0.9791	0.6013	0.4783	0.3542	0.295	0.1812	0.1856
MC-FN-0114	0.0644	0.0651	0.063	0.0679	0.062	0.0714	0.0606	0.0689	0.0606	0.0642	0.0748	0.0681
	Concentration
Contruct name	50 nM		25 nM		12,5 nM		6,25 nM		3,125 nM		1,5625 nM
MC-FN-010	2.7731	2.9034	2.8321	2.7872	2.5607	2.6072	2.1649	2.2423	1.6711	1.6412	1.1029	1.1214
MC-FN-011	2.9199	3.0708	2.8742	2.8758	2.7604	2.7881	2.4293	2.4977	1.9383	1.9171	1.3908	1.3406
MC-FN-012	2.9074	2.9371	2.7856	2.7585	2.5306	2.5892	2.1751	2.1872	1.6603	1.6094	1.1246	1.1078
MC-FN-013	2.7244	2.6876	2.7296	2.664	2.6513	2.5671	2.2793	2.1458	1.7865	1.7052	1.2293	1.1588
MC-FN-014	2.9648	2.9083	2.9322	2.7843	2.6652	2.6182	2.2578	2.2007	1.5986	1.7404	1.1283	1.1439
MC-FN-015	2.9136	2.8537	2.8662	2.8065	2.7126	2.7	2.4204	2.4323	2.0395	2.0117	1.4665	1.4901
MC-FN-016	3.1592	3.0945	3.1319	3.0724	3.1145	3.1072	2.9479	2.9161	2.6436	2.6181	2.1155	2.1166
MC-FN-017	3.0003	3.0553	2.9846	3.1041	2.8932	2.9766	2.6717	2.6901	2.2332	2.1689	1.5892	1.6299
MC-FN-018	0.6353	0.6159	0.5421	0.50821	0.4324	0.427691	0.33458	0.30122	0.101	0.0948	0.0616	0.058
MC-FN-019	0.1048	0.1452	0.113	0.106	0.143	0.1385	0.088	0.0976	0.085	0.0855	0.089	0.0847
MC-FN-0110	0.8431	0.9542	0.5657	0.6117	0.3706	0.3452	0.2312	0.2192	0.1545	0.1556	0.1149	0.1048
MC-FN-0111	0.0916	0.0967	0.0828	0.0819	0.0784	0.0805	0.0902	0.0851	0.0698	0.0746	0.0707	0.0694
MC-FN-0112	2.7207	2.6781	2.6124	2.6277	2.3559	2.4239	2.0717	2.071	1.5713	1.5658	1.1054	1.0931
MC-FN-0113	2.8564	3.0169	2.8292	2.8234	2.4613	2.5259	2.0243	2.0693	1.4916	1.5623	1.0943	1.0015
MC-FN-0114	0.0797	0.0937	0.0669	0.0647	0.0782	0.0646	0.0765	0.0712	0.0654	0.0676	0.0671	0.0662
	Concentration
Contruct name	50 nM		25 nM		12,5 nM		6,25 nM		3,125 nM		1,5625 nM
MC-FN-010	2.539	2.5404	2.4648	2.4437	2.1792	2.2027	1.7109	1.6519	1.1542	1.1436	0.6912	0.6881
MC-FN-011	2.586	2.5239	2.6463	2.5369	2.3411	2.3832	1.8634	1.8115	1.2868	1.2106	0.826	0.7193
MC-FN-012	2.4084	2.4928	2.5489	2.6255	2.2642	2.407	1.901	1.8067	1.2266	1.2784	0.7964	0.7873
MC-FN-013	2.3802	2.3997	2.4738	2.5413	2.3744	2.2048	1.8619	1.7767	1.3167	1.2038	0.8149	0.7675
MC-FN-014	2.8172	2.7689	2.6143	2.5584	2.2254	2.3095	1.6342	1.6996	1.1043	1.1284	0.6267	0.673
MC-FN-015	2.6219	2.5043	2.5615	2.4892	2.3228	2.2556	1.913	1.8326	1.3014	1.2156	0.7637	0.7436
MC-FN-016	2.6511	2.6904	2.746	2.7769	2.8635	2.7631	2.743	2.7622	2.5536	2.4665	2.1315	2.1405
MC-FN-017	2.6246	2.5801	2.5228	2.5701	2.3396	2.4054	1.9989	1.9165	1.4141	1.3893	0.9939	0.9399
MC-FN-018	0.5572	0.5529	0.1633	0.1745	0.1276	0.1133	0.0637	0.0585	0.0701	0.0614	0.0625	0.0613
MC-FN-019	0.2036	0.1953	0.1206	0.1068	0.087	0.0834	0.0713	0.0705	0.0633	0.0648	0.0618	0.0631
MC-FN-0110	0.6431	0.738	0.4717	0.4084	0.2874	0.2323	0.1311	0.1376	0.0974	0.0959	0.0784	0.0807
MC-FN-0111	0.0857	0.0898	0.0736	0.0735	0.0715	0.0702	0.0647	0.0642	0.0653	0.0617	0.0634	0.0615
MC-FN-0112	2.563	2.5926	2.5024	2.4994	2.3612	2.2727	1.8731	1.9548	1.5089	1.4332	1.012	0.9838
MC-FN-0113	2.6631	2.6041	2.4992	2.5948	2.286	2.2492	1.8441	1.8749	1.3339	1.3745	0.9454	0.9256
MC-FN-0114	0.0685	0.0653	0.0692	0.0651	0.0676	0.0704	0.0666	0.0739	0.0693	0.0703	0.066	0.0643
values are presented as absorbance at 450 nm

## Sheet: Figure 3b
Figure 3b	ELISA
MC-FN-010							MC-FN-016
	Conctration [nM]	FN-67B89		FN-6789				Conctration [nM]	FN-67B89		FN-6789
	50	3.6837	3.6734	0.6744	0.6089			50	3.1749	3.1238	0.1625	0.1661
	25	3.4531	3.3078	0.3452	0.3334			25	2.8629	2.8375	0.1223	0.1286
	12.5	2.9836	2.9337	0.2261	0.2352			12.5	2.3734	2.4063	0.0857	0.0849
	6.25	2.2294	2.1386	0.1449	0.1213			6.25	1.7571	1.7222	0.0684	0.0717
	3.125	1.5388	1.4137	0.0949	0.0832			3.125	1.1756	1.1188	0.0619	0.0623
	1.5625	0.6978	0.7142	0.077	0.0661			1.5625	0.6388	0.6223	0.0579	0.0566
	0	0.0527	0.3217	0.0644	0.0628			0	0.0527	0.3217	0.0644	0.0628
values are presented as absorbance at 450 nm
MC-FN-016
	time	Concentration 1	Concentration 1 fitted	Concentration 2	Concentration 2 fitted	Concentration 3	Concentration 3 fitted	Concentration 4	Concentration 4 fitted	Concentration 5	Concentration 5 fitted	Concentration 6	Concentration 6 fitted	Concentration 7	Concentration 7 fitted	Concentration 8	Concentration 8 fitted	Concentration 9	Concentration 9 fitted
	-58.04	0.167847	0	0.131348	0	0.226929	0	-0.0579526	0	0.108124	0	0.177735	0	0.114929	0	-0.0285642	0	-0.122832	0
	-57.04	0.0102938	0	-0.000418	0	-0.0376484	0	0.0649822	0	0.0123088	0	-0.0884001	0	0.00114	0	-0.0665791	0	-0.14678	0
	-56.04	0.163416	0	-0.11762	0	0.00845	0	-0.311587	0	-0.174441	0	0.168604	0	0.0690888	0	-0.11658	0	0.128199	0
	-55.04	0.0753851	0	0.00687	0	0.22587	0	0.0769442	0	0.0156649	0	0.0845099	0	0.292002	0	0.186014	0	0.0643988	0
	-54.04	0.0290574	0	0.0308274	0	-0.190001	0	-0.297545	0	0.144319	0	0.358464	0	0.506594	0	-0.0533124	0	-0.145991	0
	-53.04	0.256661	0	-0.107963	0	0.28996	0	0.00197	0	0.159436	0	0.143898	0	0.0357787	0	0.203229	0	-0.108238	0
	-52.04	-0.0287493	0	-0.0668352	0	-0.249368	0	-0.227212	0	-0.000985	0	-0.136843	0	-0.0269861	0	-0.0204859	0	0.0844709	0
	-51.04	-0.0602817	0	-0.1999	0	0.369126	0	0.0850075	0	0.197953	0	0.181631	0	0.0125892	0	-0.142623	0	-0.23768	0
	-50.04	0.0128886	0	-0.145467	0	-0.10616	0	-0.283223	0	-0.174947	0	0.190745	0	-0.237691	0	0.120402	0	-0.116079	0
	-49.04	0.276184	0	0.0537415	0	0.113403	0	0.0933533	0	0.0617676	0	0.23764	0	0.260773	0	0.106323	0	0.226898	0
	-48.04	-0.115997	0	0.229523	0	0.304016	0	0.114441	0	0.291473	0	0.261871	0	0.454529	0	-0.0874023	0	0.0409851	0
	-47.04	0.169128	0	0.117004	0	-0.0389709	0	0.0933533	0	0.16568	0	0.0852661	0	0.115448	0	0.0594482	0	0.213623	0
	-46.04	0.0756531	0	-0.133514	0	-0.239471	0	-0.252502	0	-0.0153198	0	0.195709	0	-0.0467834	0	-0.019989	0	0.163879	0
	-45.04	0.0618591	0	0.012085	0	0.0748596	0	0.150909	0	0.113068	0	0.169403	0	0.11441	0	0.0318604	0	0.126648	0
	-44.04	-0.140483	0	-0.249644	0	-0.336863	0	-0.0912883	0	0.0794881	0	0.0826925	0	0.148794	0	-0.174388	0	-0.00382	0
	-43.04	0.380615	0	0.160522	0	0.110779	0	-0.00848	0	0.0154114	0	0.244385	0	0.0682983	0	0.22403	0	-0.0350647	0
	-42.04	-0.0352885	0	0.294637	0	0.206624	0	0.199087	0	0.264364	0	0.123037	0	0.118062	0	0.0573629	0	0.0334066	0
	-41.04	-0.242818	0	-0.28478	0	-0.0173238	0	-0.304555	0	0.0412089	0	-0.212636	0	0.013621	0	0.0607707	0	-0.0600789	0
	-40.04	-0.0152181	0	0.145915	0	0.0539958	0	-0.308217	0	-0.160116	0	0.0977885	0	0.0724894	0	0.143046	0	0.0440776	0
	-39.04	-0.120178	0	-0.275421	0	-0.147797	0	0.103241	0	0.0669861	0	0.0678406	0	0.126129	0	0.149811	0	0.0102539	0
	-38.04	0.181905	0	0.0172933	0	0.226156	0	0.00142	0	-0.0575053	0	0.142568	0	0.107107	0	0.175344	0	0.183431	0
	-37.04	-0.470703	0	-0.207184	0	0.040741	0	-0.385559	0	0.00787	0	0.064209	0	-0.107208	0	0.285248	0	-0.160583	0
	-36.04	-0.0438538	0	0.0336914	0	0.174591	0	0.124878	0	0.274536	0	0.143372	0	0.191498	0	0.350342	0	0.00763	0
	-35.04	0.0683492	0	-0.0579936	0	0.029012	0	0.158956	0	-0.0999552	0	-0.177989	0	0.25295	0	0.0274251	0	0.126912	0
	-34.04	0.00794	0	0.176921	0	-0.0782979	0	0.0938517	0	-0.0283407	0	-0.0743612	0	0.140971	0	-0.21111	0	0.0813395	0
	-33.04	0.0946553	0	-0.220744	0	0.0787557	0	-0.0826823	0	-0.234599	0	-0.131388	0	0.192525	0	-0.0939433	0	0.0821126	0
	-32.04	0.0446574	0	0.145671	0	0.0803019	0	-0.0514425	0	0.133372	0	0.218608	0	0.30189	0	0.0412089	0	0.166484	0
	-31.54	-0.0305857	0	-0.136604	0	-0.0253979	0	-0.213417	0	-0.179359	0	0.133202	0	0.00399	0	0.0589527	0	-0.340797	0
	-30.74	0.115762	0	-0.23635	0	-0.140004	0	0.000896	0	-0.0845842	0	0.108468	0	0.0300399	0	0.156077	0	0.153207	0
	-29.74	0.00222	0	0.145412	0	0.242553	0	-0.0368662	0	0.0799856	0	0.170711	0	0.0203847	0	-0.184022	0	-0.118931	0
	-28.74	-0.296464	0	-0.254075	0	0.0422795	0	-0.438677	0	-0.178088	0	-0.0326701	0	-0.172045	0	-0.298358	0	-0.0645	0
	-27.74	-0.147265	0	-0.197039	0	0.0836919	0	-0.0457026	0	-0.504626	0	-0.23424	0	-0.111102	0	-0.286639	0	-0.193407	0
	-26.74	-0.285002	0	-0.166838	0	-0.106413	0	0.196229	0	-0.00412	0	0.0850238	0	0.0925306	0	0.0396742	0	-0.00381	0
	-25.74	-0.105072	0	0.245911	0	0.0407104	0	0.0675659	0	-0.118713	0	0.0133972	0	0.028717	0	-0.241333	0	-0.215302	0
	-24.74	0.0582174	0	0.0506185	0	0.321981	0	0.0659994	0	0.206319	0	0.298574	0	0.0287374	0	0.111013	0	-0.136363	0
	-23.74	-0.0316162	0	-0.357178	0	-0.099884	0	-0.114471	0	-0.109314	0	-0.282684	0	0.0513916	0	-0.36554	0	-0.25589	0
	-22.74	0.380615	0	0.24881	0	0.150635	0	0.410278	0	0.0193176	0	0.281921	0	0.338623	0	0.395142	0	0.0383606	0
	-21.74	0.0264486	0	-0.063975	0	0.106618	0	-0.168101	0	-0.0403239	0	0.0292867	0	-0.0358378	0	-0.0238749	0	0.00997	0
	-20.74	-0.0696513	0	0.165731	0	0.0699056	0	-0.179026	0	-0.109843	0	0.0582174	0	0.191488	0	0.111287	0	0.1014	0
	-19.74	-0.158976	0	-0.0900065	0	0.00637	0	-0.204295	0	0.0226949	0	0.407155	0	0.0224813	0	0.13915	0	-0.109019	0
	-18.74	-0.0128682	0	0.124064	0	0.17042	0	0.00743	0	0.266459	0	-0.0803426	0	0.332652	0	0.0868022	0	-0.119954	0
	-17.74	0.0493571	0	0.0956523	0	-0.00799	0	0.0149638	0	-0.183797	0	0.0256449	0	0.0245463	0	-0.00252	0	-0.319448	0
	-16.74	-0.256877	0	0.127706	0	-0.0181071	0	0.131368	0	-0.0259806	0	0.050649	0	-0.115275	0	0.0685628	0	-0.0241191	0
	-16.44	-0.0470072	0	-0.0147502	0	-0.173075	0	0.129537	0	-0.0629679	0	0.308187	0	0.11025	0	0.152669	0	0.126394	0
	-16.04	-0.0891771	0	-0.131932	0	-0.0832273	0	-0.150915	0	-0.0551511	0	-0.219914	0	-0.210058	0	-0.262152	0	-0.430638	0
	-15.04	-0.0381218	0	0.0136361	0	0.136558	0	-0.15223	0	0.10839	0	-0.0102897	0	0.0753393	0	-0.148599	0	-0.279607	0
	-14.04	0.0303351	0	-0.0256952	0	-0.248874	0	-0.0821874	0	-0.183292	0	0.114442	0	-0.14603	0	-0.0527989	0	0.0162055	0
	-13.04	-0.00534	0	0.345676	0	0.206095	0	0.370432	0	0.238077	0	0.0576818	0	0.304239	0	0.350596	0	0.260227	0
	-12.04	0.0608144	0	-0.30146	0	-0.241803	0	-0.0056	0	-0.0473449	0	-0.278511	0	-0.231152	0	-0.0316893	0	-0.165779	0
	-11.04	0.150921	0	-0.135578	0	0.0459395	0	-0.126454	0	-0.0994157	0	0.148297	0	0.0355025	0	0.0529586	0	0.163373	0
	-10.04	-0.0917882	0	0.0240565	0	-0.245232	0	0.119911	0	0.1352	0	-0.0686254	0	-0.0337754	0	0.0274124	0	-0.0442113	0
	-9.04	0.192311	0	-0.139506	0	0.21078	0	0.213404	0	-0.0260063	0	0.269399	0	0.167536	0	0.120142	0	-0.0819503	0
	-8.04	-0.0553418	0	-0.301985	0	-0.0376474	0	-0.121754	0	0.0552481	0	-0.113417	0	-0.127003	0	-0.227528	0	0.0680408	0
	-7.04	-0.0915116	0	-0.187398	0	-0.156674	0	-0.306393	0	-0.244229	0	0.144939	0	-0.548336	0	-0.312161	0	-0.184529	0
	-6.04	0.280346	0	0.236828	0	0.20115	0	0.0639433	0	0.0292143	0	-0.00115	0	0.0188383	0	0.0753568	0	0.0857656	0
	-5.04	0.172528	0	0.122753	0	0.360512	0	0.307655	0	0.1511	0	-0.055866	0	0.123512	0	-0.240288	0	-0.179096	0
	-4.04	0.0292979	0	0.0318614	0	-0.0772444	0	0.0519365	0	-0.053868	0	-0.342833	0	-0.18845	0	-0.30695	0	-0.328551	0
	-3.04	-0.0899697	0	-0.107731	0	0.276912	0	0.234218	0	0.150295	0	0.0785178	0	0.528194	0	0.1441	0	-0.149387	0
	-2.04	0.0899671	0	-0.159026	0	-0.231415	0	0.150116	0	-0.0908512	0	-0.00873	0	-0.087952	0	0.145141	0	-0.113188	0
	-1.04	0.0985627	0	0.223776	0	-0.150938	0	0.00794	0	-0.182249	0	-0.0196624	0	0.0550251	0	-0.0720501	0	-0.085855	0
	-0.0400009	0.052213	0	0.00555	0	0.172238	0	0.16235	0	0.0174829	0	0.147245	0	0.111782	0	0.190945	0	-0.0134608	0
	0.959999	0.615496	1.05364	1.25322	0.94818	1.72145	1.33106	3.1397	3.9872	5.86907	5.75536	10.6566	9.61144	16.3274	17.5901	15.9043	17.7731	0.553728	0.0454377
	1.96	1.12124	1.42202	1.98553	1.67651	3.60766	2.75458	6.63998	6.70636	11.6303	10.7175	19.6092	17.8827	28.9636	29.1314	28.7701	29.3144	0.829006	0.413823
	2.96	1.38581	1.72496	2.63837	2.27048	4.68943	3.89631	8.98893	8.81582	15.2894	14.3189	24.5793	23.1372	34.1094	34.7487	34.1855	34.9317	1.39591	0.716755
	3.96	1.28869	1.97406	2.83578	2.75486	5.62356	4.81203	10.4105	10.4523	17.3149	16.9328	26.9072	26.4754	36.5256	37.4827	36.6548	37.6657	1.66753	0.965864
	4.96	1.88009	2.17891	3.46078	3.14987	6.36886	5.54647	11.2957	11.7218	18.9719	18.83	28.8197	28.596	37.7311	38.8133	37.7259	38.9963	1.63705	1.17071
	5.96	1.91109	2.34736	3.53161	3.47201	6.74752	6.13552	12.2064	12.7067	19.9584	20.2069	29.6538	29.9432	38.5379	39.4609	38.1733	39.6439	1.74151	1.33916
	6.96	2.28424	2.48589	3.87744	3.73472	7.13394	6.60797	12.8842	13.4707	20.7831	21.2062	30.3105	30.799	38.8282	39.7762	38.6902	39.9592	1.93732	1.47769
	7.96	2.47594	2.5998	4.12926	3.94896	7.68578	6.98689	13.4345	14.0634	21.3467	21.9316	30.885	31.3427	39.3441	39.9296	38.9748	40.1126	2.03447	1.5916
	8.96	2.81861	2.69347	4.41102	4.12367	7.67771	7.2908	13.7397	14.5232	21.3816	22.458	30.7832	31.6881	39.0985	40.0042	39.0644	40.1872	1.88264	1.68527
	9.96	2.79807	2.77049	4.52719	4.26615	7.96964	7.53455	14.0199	14.88	21.929	22.8401	31.1126	31.9075	39.5256	40.0406	39.5649	40.2236	2.17691	1.76229
	10.96	2.70873	2.83384	4.42537	4.38234	8.01626	7.73004	14.4501	15.1567	22.1943	23.1174	31.2499	32.0469	39.3917	40.0583	39.5389	40.2413	2.09774	1.82564
	11.96	2.99622	2.88592	4.36987	4.4771	7.9389	7.88684	14.4821	15.3714	22.4006	23.3187	31.4756	32.1355	39.5746	40.0669	39.367	40.2499	2.25867	1.87772
	12.96	3.07228	2.92876	4.31312	4.55437	7.97276	8.0126	14.4262	15.5379	22.2337	23.4647	31.4814	32.1917	39.635	40.0711	39.4196	40.2541	2.30738	1.92056
	13.96	3.0681	2.96398	4.47848	4.61739	8.13265	8.11346	14.5548	15.6671	22.5717	23.5708	31.3944	32.2275	39.7035	40.0731	39.7905	40.2561	2.30633	1.95578
	14.96	2.95848	2.99294	4.19306	4.66878	7.97615	8.19435	15.0327	15.7673	22.4269	23.6477	31.2871	32.2502	39.4735	40.0741	39.4347	40.2571	2.02952	1.98474
	15.96	3.05509	3.01676	4.34281	4.71069	8.0626	8.25924	15.0301	15.8451	22.4938	23.7036	31.3892	32.2646	39.5123	40.0746	39.4579	40.2576	2.08784	2.00856
	16.96	3.28373	3.03635	4.54255	4.74487	8.04438	8.31127	15.2868	15.9054	22.6959	23.7441	31.5303	32.2737	39.6636	40.0748	39.6209	40.2578	2.18601	2.02815
	17.96	3.20562	3.05245	4.45662	4.77274	7.92406	8.35301	15.4501	15.9522	22.7576	23.7735	31.6725	32.2796	39.7347	40.0749	39.8123	40.2579	1.94149	2.04425
	18.96	3.41785	3.0657	4.71808	4.79547	7.94879	8.38648	15.5163	15.9885	22.5589	23.7949	31.5418	32.2833	39.4954	40.075	39.7785	40.258	2.0264	2.0575
	19.96	3.1957	3.07659	4.54516	4.81401	7.94619	8.41333	15.4316	16.0167	22.5118	23.8104	31.5345	32.2856	39.6662	40.075	39.7868	40.258	2.05816	2.06839
	20.96	3.25353	3.08555	4.40999	4.82913	8.14699	8.43487	15.5535	16.0385	22.8711	23.8216	31.9072	32.2871	39.7764	40.075	39.704	40.258	2.18627	2.07735
	21.96	3.33191	3.09291	4.62198	4.84146	8.18396	8.45214	15.8405	16.0555	22.812	23.8298	31.9418	32.2881	39.6306	40.075	39.8699	40.258	1.84357	2.08471
	22.96	3.53609	3.09897	4.51207	4.85151	8.29439	8.46599	15.5736	16.0686	23.1787	23.8357	31.8382	32.2887	39.8543	40.075	39.9404	40.258	1.88213	2.09077
	23.96	3.44259	3.10395	4.49202	4.85971	8.36574	8.4771	15.7808	16.0788	23.0407	23.84	31.8494	32.289	39.6717	40.075	39.9134	40.258	1.76363	2.09575
	24.96	3.65821	3.10804	4.3936	4.86639	8.34776	8.48601	15.3637	16.0867	22.9954	23.8431	31.8095	32.2893	39.9241	40.075	39.9337	40.258	2.14018	2.09984
	25.96	3.59232	3.11141	4.39645	4.87185	8.47797	8.49315	15.9814	16.0929	22.931	23.8454	31.7569	32.2894	39.8167	40.075	39.5561	40.258	1.8157	2.10321
	26.96	3.1806	3.11418	4.46365	4.87629	7.95221	8.49889	15.5861	16.0976	22.7756	23.847	31.635	32.2895	39.6675	40.075	39.7944	40.258	1.79617	2.10598
	27.96	3.09986	3.11646	4.71961	4.87992	8.03553	8.50348	15.8327	16.1013	23.0362	23.8482	31.6902	32.2896	39.7282	40.075	39.8464	40.258	1.6334	2.10826
	28.96	3.08375	3.11833	4.56208	4.88288	8.06391	8.50717	15.6837	16.1042	22.931	23.8491	31.3155	32.2896	39.7621	40.075	39.8756	40.258	1.83836	2.11013
	29.96	3.31316	3.11987	4.52196	4.88529	8.04802	8.51013	15.9795	16.1064	23.1644	23.8497	31.9457	32.2897	39.8876	40.075	40.2269	40.258	1.88967	2.11167
	30.96	3.18608	3.12114	4.56755	4.88725	8.00532	8.5125	15.9806	16.1081	23.3029	23.8502	31.953	32.2897	39.8121	40.075	40.0967	40.258	2.00401	2.11294
	31.96	3.21524	3.12218	4.69125	4.88886	7.95871	8.5144	15.8777	16.1095	23.2915	23.8505	31.7728	32.2897	39.8741	40.075	39.9688	40.258	1.58627	2.11398
	32.96	3.02669	3.12304	4.44021	4.89017	8.3225	8.51593	15.9001	16.1105	23.324	23.8508	31.5639	32.2897	39.7863	40.075	40.0154	40.258	1.9446	2.11484
	33.46	3.172	3.1234	4.82614	4.89073	8.31079	8.51657	16.0064	16.1109	23.3631	23.8509	31.9084	32.2897	39.8644	40.075	39.9482	40.258	1.72116	2.1152
	34.46	3.44807	3.12404	4.95298	4.89169	8.15794	8.51767	16.3645	16.1116	23.4758	23.851	32.0634	32.2897	40.0701	40.075	40.3392	40.258	1.97224	2.11584
	35.46	3.22176	3.12457	4.66964	4.89248	8.25194	8.51855	16.2874	16.1122	23.1269	23.8511	32.1269	32.2897	40.1016	40.075	40.1355	40.258	1.78655	2.11637
	36.46	3.23503	3.125	4.69227	4.89312	8.17146	8.51925	15.9475	16.1126	23.587	23.8512	31.8512	32.2897	39.6165	40.075	40.1753	40.258	1.96699	2.1168
	37.46	3.11239	3.12535	4.78136	4.89364	8.11522	8.51982	16.0749	16.1129	23.2769	23.8512	31.9441	32.2897	39.9696	40.075	40.0597	40.258	1.89202	2.11715
	38.46	3.19727	3.12565	4.88266	4.89406	7.95557	8.52027	15.9465	16.1132	23.3766	23.8513	31.8439	32.2897	39.8576	40.075	40.072	40.258	1.90659	2.11745
	39.46	3.3556	3.12589	5.1605	4.89441	8.42875	8.52063	16.3399	16.1134	23.6427	23.8513	32.2577	32.2897	40.1238	40.075	40.6037	40.258	1.93132	2.11769
	40.46	3.08843	3.12608	4.73006	4.8947	8.24126	8.52093	15.8939	16.1136	23.8896	23.8513	32.16	32.2897	40.1496	40.075	40.1904	40.258	1.66259	2.11788
	41.46	3.32877	3.12625	4.70792	4.89493	8.14801	8.52116	16.2303	16.1137	23.5292	23.8514	31.8496	32.2897	40.0493	40.075	40.23	40.258	1.91699	2.11805
	42.46	3.47958	3.12638	4.95401	4.89511	8.32224	8.52135	16.2772	16.1138	23.8605	23.8514	32.2691	32.2897	40.2462	40.075	40.5628	40.258	2.01154	2.11818
	43.46	3.20248	3.12649	4.77536	4.89527	8.10141	8.5215	16.1548	16.1138	23.6599	23.8514	32.1093	32.2897	39.9128	40.075	40.117	40.258	2.08679	2.11829
	44.46	2.99364	3.12658	4.72432	4.89539	8.18786	8.52162	16.2178	16.1139	23.8691	23.8514	31.8488	32.2897	40.1313	40.075	40.2956	40.258	1.57171	2.11838
	45.46	3.22565	3.12665	4.63525	4.8955	8.3988	8.52172	16.446	16.1139	24.037	23.8514	32.2637	32.2897	40.2548	40.075	40.0956	40.258	2.07874	2.11845
	46.46	3.13842	3.12672	4.70504	4.89558	8.54046	8.52179	16.44	16.114	24.0881	23.8514	32.2952	32.2897	39.9816	40.075	40.074	40.258	2.1032	2.11852
	47.46	3.16341	3.12677	5.07927	4.89565	8.46624	8.52186	16.29	16.114	23.6193	23.8514	32.346	32.2897	40.0605	40.075	40.3725	40.258	1.83132	2.11857
	48.46	3.02175	3.12681	4.91805	4.8957	8.11599	8.52191	16.2452	16.114	24.1526	23.8514	32.2832	32.2897	40.0391	40.075	40.7058	40.258	1.99981	2.11861
	49.46	2.96705	3.12684	4.87977	4.89575	8.3488	8.52195	16.0061	16.114	23.8253	23.8514	32.0387	32.2897	40.0884	40.075	40.2667	40.258	2.02638	2.11864
	50.46	3.11863	3.12687	4.86415	4.89578	8.48551	8.52198	15.9366	16.1141	24.048	23.8514	32.3113	32.2897	40.1962	40.075	40.2527	40.258	1.98185	2.11867
	51.46	3.23635	3.12689	4.86782	4.89581	8.37822	8.522	16.3082	16.1141	23.8829	23.8514	32.2869	32.2897	40.0975	40.075	40.4993	40.258	1.91286	2.11869
	52.46	3.4991	3.12691	4.87743	4.89584	8.56209	8.52202	16.3733	16.1141	24.0581	23.8514	32.5262	32.2897	40.3251	40.075	40.3222	40.258	2.01937	2.11871
	53.46	3.07982	3.12693	4.85662	4.89586	8.19594	8.52204	16.3642	16.1141	24.0935	23.8514	32.5764	32.2897	40.0417	40.075	40.3334	40.258	2.21258	2.11873
	54.46	3.03244	3.12694	4.79047	4.89588	8.34308	8.52205	16.4457	16.1141	23.9415	23.8514	32.4517	32.2897	40.1826	40.075	40.4071	40.258	2.08551	2.11874
	55.46	3.16498	3.12695	5.02457	4.89589	8.55688	8.52207	16.2767	16.1141	24.1506	23.8514	32.2061	32.2897	40.4246	40.075	40.8029	40.258	1.89462	2.11875
	56.46	3.16837	3.12696	4.89359	4.8959	8.56418	8.52207	16.4926	16.1141	24.1344	23.8514	32.4165	32.2897	40.1233	40.075	40.2329	40.258	2.05035	2.11876
	57.46	2.75612	3.12697	4.94619	4.89591	8.19411	8.52208	16.3093	16.1141	24.1941	23.8514	32.0879	32.2897	40.2243	40.075	40.38	40.258	2.07952	2.11877
	58.46	3.18086	3.12697	4.8647	4.89592	8.45167	8.52209	16.3723	16.1141	24.3141	23.8514	32.4603	32.2897	40.46	40.075	40.7321	40.258	2.19096	2.11877
	59.46	3.24466	3.12698	4.91675	4.89592	8.47015	8.52209	16.3712	16.1141	24.0756	23.8514	32.5608	32.2897	40.2933	40.075	40.5522	40.258	1.89539	2.11878
	60.46	3.0241	3.12698	4.72353	4.89593	8.63707	8.52209	16.1983	16.1141	24.0394	23.8514	32.216	32.2897	40.4165	40.075	40.3089	40.258	2.01076	2.11878
	61.46	3.13503	3.12698	5.20479	4.89593	8.74099	8.5221	16.7467	16.1141	24.473	23.8514	32.5793	32.2897	40.5704	40.075	40.823	40.258	2.15294	2.11878
	62.46	2.93971	3.12699	4.94541	4.89593	8.72615	8.5221	16.3436	16.1141	24.1566	23.8514	32.402	32.2897	40.3594	40.075	40.6105	40.258	2.10215	2.11879
	63.46	2.81158	3.12699	5.16727	4.89594	8.67615	8.5221	16.6303	16.1141	24.5534	23.8514	32.4277	32.2897	40.5071	40.075	40.7581	40.258	1.91699	2.11879
	64.46	3.07541	3.12699	5.35843	4.89594	8.52042	8.5221	16.2363	16.1141	24.268	23.8514	32.1415	32.2897	40.4529	40.075	40.7899	40.258	2.26675	2.11879
	65.46	3.03347	3.12699	5.11104	4.89594	8.29647	8.5221	16.2452	16.1141	24.3784	23.8514	32.3184	32.2897	40.168	40.075	40.8027	40.258	1.99123	2.11879
	65.76	3.13714	3.12699	5.10454	4.89594	8.42901	8.5221	16.4262	16.1141	24.3399	23.8514	32.6001	32.2897	40.485	40.075	40.7079	40.258	2.12221	2.11879
	66.76	2.9814	3.12699	4.68084	4.89594	8.49361	8.5221	16.2298	16.1141	24.4404	23.8514	32.4405	32.2897	40.3496	40.075	40.7053	40.258	1.75322	2.11879
	67.76	3.24468	3.12699	4.95113	4.89594	8.52877	8.52211	16.6587	16.1141	24.6084	23.8514	32.4272	32.2897	40.7199	40.075	40.9404	40.258	2.24618	2.11879
	68.76	3.17644	3.12699	5.22823	4.89594	8.61364	8.52211	16.6038	16.1141	24.6449	23.8514	32.6355	32.2897	40.3657	40.075	40.8324	40.258	2.09124	2.11879
	69.76	3.11108	3.127	5.24255	4.89594	8.66077	8.52211	16.247	16.1141	24.3357	23.8514	32.4389	32.2897	40.2824	40.075	40.7131	40.258	1.90555	2.1188
	70.76	3.18165	3.127	4.92796	4.89595	8.75166	8.52211	16.5066	16.1141	24.643	23.8514	32.8595	32.2897	40.8592	40.075	40.8142	40.258	2.18083	2.1188
	70.86	2.93347	3.127	4.73291	4.89595	8.5238	8.52211	16.4131	16.1141	24.4183	23.8514	32.6238	32.2897	40.4063	40.075	40.7456	40.258	1.98108	2.1188
	71.86	3.35872	3.127	4.88942	4.89595	8.82326	8.52211	16.5782	16.1141	24.7865	23.8514	32.4405	32.2897	40.4324	40.075	40.7146	40.258	2.36101	2.1188
	72.86	2.9431	3.127	5.08785	4.89595	8.48656	8.52211	16.6423	16.1141	24.5771	23.8514	32.6405	32.2897	40.659	40.075	40.942	40.258	2.15477	2.1188
	73.86	3.38478	3.127	5.16624	4.89595	8.62434	8.52211	16.7801	16.1141	24.9001	23.8514	32.6119	32.2897	40.7483	40.075	41.0516	40.258	2.14799	2.1188
	74.86	3.07644	3.127	5.25869	4.89595	8.9941	8.52211	16.3772	16.1141	24.4433	23.8514	32.7887	32.2897	40.4727	40.075	40.7988	40.258	2.48418	2.1188
	75.86	2.90901	3.127	5.11311	4.89595	8.54698	8.52211	16.5199	16.1141	24.543	23.8514	32.7955	32.2897	40.4498	40.075	40.4712	40.258	2.28941	2.1188
	76.86	2.92021	3.127	4.90245	4.89595	8.57225	8.52211	16.4249	16.1141	24.6581	23.8514	32.7707	32.2897	40.6446	40.075	41.0183	40.258	2.25294	2.1188
	77.86	3.11157	3.127	4.8407	4.89595	8.75037	8.52211	16.5405	16.1141	24.7058	23.8514	32.8871	32.2897	40.8719	40.075	40.8847	40.258	2.33652	2.1188
	78.86	3.0556	3.127	5.0191	4.89595	8.89984	8.52211	16.8806	16.1141	24.6224	23.8514	32.5757	32.2897	40.7941	40.075	40.867	40.258	2.51181	2.1188
	79.86	3.12411	3.127	5.09698	4.89595	8.69958	8.52211	16.7225	16.1141	24.5777	23.8514	32.7301	32.2897	40.4649	40.075	40.998	40.258	2.0889	2.1188
	80.86	3.20796	3.127	4.92381	4.89595	8.69047	8.52211	16.4212	16.1141	24.6357	23.8514	32.6671	32.2897	40.6652	40.075	40.7967	40.258	2.16804	2.1188
	81.86	2.98919	3.127	5.1527	4.89595	8.98345	8.52211	16.49	16.1141	24.6881	23.8514	32.971	32.2897	40.6675	40.075	40.8936	40.258	2.28994	2.1188
	82.86	3.05432	3.127	5.27795	4.89595	8.59152	8.52211	16.1457	16.1141	24.6805	23.8514	32.8048	32.2897	40.7576	40.075	41.0829	40.258	2.07065	2.1188
	83.86	2.92462	3.127	5.07874	4.89595	8.85324	8.52211	16.4184	16.1141	24.6375	23.8514	32.772	32.2897	40.6983	40.075	41.1001	40.258	2.11987	2.1188
	84.86	3.36187	3.127	5.22225	4.89595	8.81078	8.52211	16.8759	16.1141	25.1217	23.8514	33.028	32.2897	41.2339	40.075	41.353	40.258	2.5454	2.1188
	85.86	2.98737	3.127	5.0087	4.89595	8.88162	8.52211	16.7444	16.1141	24.5534	23.8514	33.016	32.2897	40.6727	40.075	40.9957	40.258	2.28421	2.1188
	86.86	2.99908	3.127	4.99463	4.89595	8.7988	8.52211	16.671	16.1141	24.8441	23.8514	32.9066	32.2897	40.7009	40.075	41.1027	40.258	2.18967	2.1188
	87.86	2.96888	3.127	5.07771	4.89595	8.83815	8.52211	16.7947	16.1141	24.767	23.8514	32.9796	32.2897	40.9105	40.075	40.9209	40.258	2.03056	2.1188
	88.86	2.71498	3.127	5.15113	4.89595	8.57249	8.52211	16.4173	16.1141	24.6834	23.8514	33.0952	32.2897	40.7136	40.075	40.9693	40.258	2.16493	2.1188
	89.86	3.15533	3.127	5.3157	4.89595	9.19958	8.52211	16.8639	16.1141	24.9761	23.8514	33.3965	32.2897	41.0071	40.075	41.412	40.258	2.62717	2.1188
	90.86	2.88033	2.12845	4.81884	4.08313	8.54802	7.5499	15.6967	13.1194	23.5003	20.7864	30.5355	29.3675	38.0884	37.0061	38.8863	37.0061	2.1545	2.12845
	91.86	2.21993	1.7649	3.41781	3.38573	6.23604	6.26037	11.9762	10.8786	18.3094	17.236	23.8142	24.3515	29.674	30.6853	30.6024	30.6853	1.13003	1.7649
	92.86	1.88634	1.46346	3.13891	2.80744	5.25167	5.19109	10.2246	9.0205	15.104	14.2921	19.2486	20.1922	24.0959	25.4442	24.8376	25.4442	1.17064	1.46346
	93.86	1.41706	1.2135	2.38682	2.32793	3.98786	4.30444	8.09205	7.47978	12.1792	11.8509	15.6215	16.7433	19.3321	21.0982	19.8925	21.0982	0.923258	1.2135
	94.86	1.27045	1.00623	1.88553	1.93031	3.46158	3.56924	6.92902	6.20222	10.3365	9.82678	12.8163	13.8835	15.9871	17.4946	16.1889	17.4946	0.486023	1.00623
	95.86	0.632151	0.834365	1.35816	1.60061	2.7436	2.95961	5.88291	5.14288	8.26774	8.14835	10.5249	11.5122	13.1597	14.5065	13.3264	14.5065	0.399302	0.834365
	96.86	0.836344	0.691854	1.14595	1.32723	2.02198	2.4541	4.66523	4.26447	7.08052	6.7566	8.95091	9.54588	10.9826	12.0288	11.0595	12.0288	0.142527	0.691854
	97.86	0.867604	0.573685	0.874837	1.10053	1.79464	2.03494	4.05428	3.53609	5.98678	5.60256	7.42827	7.91543	8.89983	9.97422	9.04619	9.97422	0.105825	0.573685
	98.86	0.379822	0.475699	0.637085	0.912562	1.32407	1.68737	3.57513	2.93212	5.06543	4.64563	5.76862	6.56346	7.50037	8.27061	7.47247	8.27061	0.00946	0.475699
	99.86	0.551717	0.394449	0.286306	0.756695	1.06548	1.39916	2.92434	2.43131	4.20604	3.85215	4.83346	5.44241	6.1527	6.85797	6.55062	6.85797	-0.118663	0.394449
	100.86	0.61263	0.327077	0.398031	0.627451	0.799062	1.16019	2.31887	2.01604	3.78496	3.1942	4.54909	4.51284	5.29332	5.68662	5.56701	5.68662	-0.0186565	0.327077
	101.86	0.145986	0.271212	0.17043	0.520282	0.493337	0.962024	2.45299	1.6717	3.13625	2.64863	3.6129	3.74204	4.33761	4.71534	4.45034	4.71534	-0.231425	0.271212
	102.86	0.198293	0.224888	0.0977376	0.431417	0.432393	0.797709	1.88033	1.38617	2.70733	2.19624	3.14492	3.10289	3.75475	3.90995	3.96596	3.90995	-0.328318	0.224888
	103.86	0.282155	0.186477	0.0206807	0.35773	0.206105	0.66146	1.63372	1.14941	2.53728	1.82112	2.72332	2.57292	3.32769	3.24213	3.5584	3.24213	-0.1757	0.186477
	104.86	0.0464884	0.154627	0.102183	0.29663	0.443858	0.548482	1.84413	0.953089	2.53364	1.51007	2.54856	2.13346	3.13029	2.68837	3.20555	2.68837	-0.153554	0.154627
	105.86	0.286092	0.128216	0.339437	0.245965	0.0834553	0.4548	1.45873	0.790301	2.14745	1.25215	2.5327	1.76906	2.43865	2.22919	2.68654	2.22919	-0.219432	0.128216
	106.86	0.216797	0.106317	0.126404	0.203954	0.501678	0.37712	1.43945	0.655316	1.82819	1.03828	2.0556	1.4669	2.31937	1.84844	2.57977	1.84844	-0.167633	0.106317
	107.86	0.132955	0.0881577	0.293325	0.169118	0.13265	0.312707	1.54622	0.543388	1.79119	0.86094	1.84517	1.21635	2.3355	1.53273	2.18966	1.53273	-0.255381	0.0881577
	108.86	0.360545	0.0731003	0.122508	0.140233	0.182932	0.259297	1.25352	0.450576	1.59147	0.71389	1.76655	1.0086	2.09437	1.27093	1.95555	1.27093	-0.265279	0.0731003
	109.86	0.249613	0.0606147	0.0435892	0.116281	0.294627	0.215008	1.31602	0.373617	1.51567	0.591957	1.67436	0.83633	1.99122	1.05386	1.68992	1.05386	-0.180135	0.0606147
	110.86	0.14857	0.0502616	0.238627	0.0964199	0.140483	0.178285	0.995432	0.309803	1.27323	0.49085	1.60301	0.693484	1.52613	0.873857	1.52091	0.873857	0.00947	0.0502616
	111.86	0.0636799	0.0416769	-0.251719	0.0799513	-0.0405071	0.147834	0.912099	0.256888	1.20162	0.407012	1.13921	0.575036	1.3756	0.724601	1.30166	0.724601	-0.19105	0.0416769
	112.86	0.254313	0.0345584	0.171702	0.0662955	0.0149332	0.122583	0.99412	0.213012	1.32896	0.337494	1.35246	0.476819	1.35685	0.600839	1.6454	0.600839	-0.25826	0.0345584
	113.86	0.256114	0.0286558	0.0368143	0.0549722	0.160533	0.101646	1.22331	0.176629	1.13313	0.27985	1.09803	0.395378	1.5532	0.498215	1.20503	0.498215	-0.185323	0.0286558
	114.86	0.251963	0.0237614	0.10139	0.0455829	0.0508829	0.0842848	1.04335	0.146461	1.27894	0.232051	1.22355	0.327847	1.20606	0.413119	1.24931	0.413119	0.0526835	0.0237614
	115.86	0.420176	0.0197029	0.0711771	0.0377973	0.243327	0.0698888	1.02174	0.121445	1.09327	0.192416	1.22618	0.27185	1.37351	0.342558	1.23863	0.342558	-0.0197042	0.0197029
	116.86	0.00693	0.0163376	-0.0952148	0.0313414	0.320679	0.0579517	0.946747	0.100702	1.14563	0.159552	1.29025	0.225418	1.29462	0.284049	1.4527	0.284049	-0.162659	0.0163376
	117.86	0.404826	0.0135471	0.101939	0.0259883	-0.0470175	0.0480535	0.926676	0.083502	1.05293	0.1323	1.29988	0.186916	1.08943	0.235533	1.29435	0.235533	-0.120992	0.0135471
	118.86	0.357422	0.0112333	0.052948	0.0215495	0.236053	0.0398459	1.09412	0.0692397	1.53912	0.109703	1.25168	0.154991	1.39359	0.195304	1.13681	0.195304	-0.125427	0.0112333
	119.86	-0.0753784	0.00931	0.176392	0.0178688	-0.337402	0.0330402	0.77774	0.0574135	0.891449	0.0909656	1.10327	0.128518	1.1553	0.161945	0.896973	0.161945	-0.213715	0.00931
	120.86	0.183716	0.00772	0.310516	0.0148168	-0.0392151	0.0273969	0.918854	0.0476072	1.13416	0.0754286	1.08737	0.106567	1.14801	0.134285	0.901367	0.134285	0.0516357	0.00772
	121.86	0.0743611	0.0064	-0.000437	0.0122861	0.0717061	0.0227175	1.04232	0.0394759	0.963063	0.0625453	1.16472	0.0883653	0.926137	0.111349	0.9428	0.111349	-0.322581	0.0064
	122.86	0.258494	0.00531	0.145426	0.0101876	0.222239	0.0188373	0.883464	0.0327333	1.2097	0.0518625	1.02229	0.0732724	1.31727	0.0923304	0.997996	0.0923304	-0.0689291	0.00531
	123.86	0.0683695	0.0044	0.141245	0.00845	0.103221	0.0156199	0.642558	0.0271424	0.991465	0.0430043	0.918101	0.0607574	0.591227	0.0765603	0.665721	0.0765603	-0.405111	0.0044
	124.86	0.248311	0.00365	0.171193	0.007	0.0370991	0.012952	0.66863	0.0225065	0.830007	0.0356591	1.34728	0.05038	1.14776	0.0634837	0.745656	0.0634837	-0.115	0.00365
	125.86	-0.00298	0.00303	0.0167643	0.00581	0.0834452	0.0107398	0.86732	0.0186624	1.16777	0.0295685	1.04832	0.041775	0.970652	0.0526406	0.723277	0.0526406	-0.104604	0.00303
	126.86	-0.0959778	0.00251	0.0940857	0.00482	0.260773	0.00891	0.853241	0.0154748	1.1568	0.0245182	1.2225	0.0346398	1.15268	0.0436495	0.856049	0.0436495	-0.251495	0.00251
	127.86	0.0673115	0.00208	0.148	0.00399	0.183431	0.00738	0.895437	0.0128317	1.20681	0.0203304	0.995168	0.0287233	0.884725	0.0361942	0.798269	0.0361942	-0.218669	0.00208
	128.86	0.204295	0.00173	0.427165	0.00331	0.314158	0.00612	0.729289	0.01064	1.22975	0.016858	1.2642	0.0238173	1.34202	0.0300122	0.930552	0.0300122	-0.0973104	0.00173
	129.86	0.143901	0.00143	-0.0590109	0.00275	0.0850016	0.00508	0.688395	0.00882	0.96699	0.0139786	0.917063	0.0197493	0.787058	0.024886	0.720927	0.024886	-0.356954	0.00143
	130.86	-0.185028	0.00119	-0.0457458	0.00228	-0.389221	0.00421	0.89151	0.00732	0.881042	0.0115911	1.05222	0.0163761	1.00189	0.0206355	0.884186	0.0206355	-0.203033	0.00119
	131.86	-0.0824178	0.000984	0.13264	0.00189	-0.198324	0.00349	0.685526	0.00607	0.937541	0.00961	1.02046	0.013579	1.04359	0.0171109	0.779765	0.0171109	-0.345754	0.000984
	132.86	-0.158458	0.000816	0.00506	0.00157	0.481099	0.00289	0.555593	0.00503	0.932607	0.00797	1.04986	0.0112597	1.09487	0.0141884	0.825612	0.0141884	-0.285868	0.000816
	133.86	-0.0886739	0.000677	-0.0501608	0.0013	-0.156148	0.0024	0.655863	0.00417	0.809428	0.00661	1.08763	0.00934	1.18031	0.011765	0.653208	0.011765	-0.145742	0.000677
	134.86	-0.0602722	0.000561	0.251648	0.00108	0.196472	0.00199	0.700653	0.00346	1.13937	0.00548	1.04648	0.00774	0.762573	0.00976	0.813629	0.00976	-0.247833	0.000561
	135.86	0.310567	0.000465	0.240468	0.000893	0.335256	0.00165	0.951162	0.00287	1.00475	0.00454	1.16185	0.00642	1.18889	0.00809	0.965719	0.00809	0.183156	0.000465
	136.86	0.14857	0.000386	-0.16213	0.00074	-0.085317	0.00137	0.67512	0.00238	1.25135	0.00377	1.05223	0.00532	1.06831	0.00671	0.843577	0.00671	-0.0272421	0.000386
	137.86	-0.0657552	0.00032	0.0915018	0.000614	-0.0332235	0.00113	0.76237	0.00197	1.03077	0.00312	0.948039	0.00441	1.17585	0.00556	0.883158	0.00556	-0.174398	0.00032
	138.86	0.281901	0.000265	0.314158	0.000509	0.358958	0.000941	1.14595	0.00164	1.06904	0.00259	1.24336	0.00366	1.41102	0.00461	1.11128	0.00461	-0.122854	0.000265
	139.86	-0.00481	0.00022	0.403239	0.000422	-0.00899	0.00078	0.617045	0.00136	1.08	0.00215	1.059	0.00303	1.029	0.00382	1.0355	0.00382	-0.11971	0.00022
	140.86	0.103251	0.000182	-0.0590109	0.00035	0.0146891	0.000647	0.652445	0.00112	1.17243	0.00178	0.902995	0.00252	1.07768	0.00317	0.879496	0.00317	-0.0389913	0.000182
	141.86	0.118388	0.000151	0.0131327	0.00029	-0.0600485	0.000536	0.615245	0.000932	0.950846	0.00148	0.780619	0.00209	1.085	0.00263	0.771189	0.00263	-0.327779	0.000151
	142.86	0.154307	0.000125	-0.11968	0.000241	0.164958	0.000445	0.709757	0.000773	0.920359	0.00122	0.923564	0.00173	1.08186	0.00218	0.858683	0.00218	-0.276998	0.000125
	143.86	0.201457	0.000104	0.0250956	0.000199	-0.129323	0.000369	0.498301	0.000641	1.22532	0.00102	0.881632	0.00143	1.0829	0.00181	0.822215	0.00181	-0.192373	0.000104
	144.86	0.0850423	8.62e-05	0.564168	0.000165	0.314443	0.000306	0.886586	0.000531	1.38079	0.000842	1.21993	0.00119	1.30556	0.0015	1.18236	0.0015	0.0349935	8.62e-05
	145.86	-0.0797933	7.15e-05	-0.317098	0.000137	0.00349	0.000254	0.386576	0.000441	0.813609	0.000698	0.697276	0.000986	0.866496	0.00124	0.494883	0.00124	-0.179067	7.15e-05
	146.86	0.134013	5.93e-05	0.28892	0.000114	-0.0186361	0.00021	0.891795	0.000365	1.16645	0.000579	1.04466	0.000818	0.899058	0.00103	0.827433	0.00103	-0.0465292	5.93e-05
	147.86	-0.135274	4.92e-05	0.00166	9.43e-05	0.165995	0.000174	0.483439	0.000303	0.988597	0.00048	1.03007	0.000678	1.0196	0.000855	0.792521	0.000855	-0.397848	4.92e-05
	148.86	0.0629069	4.08e-05	0.212351	7.82e-05	0.025889	0.000145	0.945689	0.000251	1.03443	0.000398	1.11656	0.000562	1.23109	0.000709	0.913371	0.000709	-0.0926107	4.08e-05
	149.86	0.141001	3.38e-05	0.233409	6.48e-05	0.382914	0.00012	0.844889	0.000208	1.28675	0.00033	1.02433	0.000466	1.37559	0.000588	0.854746	0.000588	-0.0949911	3.38e-05
	150.86	0.243378	2.8e-05	0.182648	5.38e-05	0.179016	9.94e-05	0.687866	0.000173	1.21722	0.000274	1.09467	0.000387	1.13889	0.000487	0.661011	0.000487	-0.0879517	2.8e-05
	151.86	0.171997	2.32e-05	0.0612793	4.46e-05	0.150635	8.24e-05	1.04074	0.000143	0.968536	0.000227	1.14987	0.000321	1.00034	0.000404	0.766998	0.000404	-0.117096	2.32e-05
	152.86	0.181132	1.93e-05	-0.263173	3.7e-05	-0.072286	6.84e-05	0.617839	0.000119	0.697978	0.000188	0.841014	0.000266	0.866496	0.000335	0.67924	0.000335	-0.275167	1.93e-05
	153.86	0.302216	1.6e-05	0.265717	3.07e-05	0.282379	5.67e-05	0.730316	9.85e-05	0.986237	0.000156	1.05664	0.00022	1.09616	0.000278	0.944855	0.000278	-0.103302	1.6e-05
	154.86	0.0990804	1.33e-05	0.113363	2.54e-05	0.33785	4.7e-05	0.770162	8.17e-05	0.881551	0.000129	1.21914	0.000183	1.12508	0.00023	0.9316	0.00023	-0.0361125	1.33e-05
	155.86	-0.274607	1.1e-05	0.180318	2.11e-05	0.0102742	3.9e-05	0.761312	6.77e-05	1.00551	0.000107	0.839986	0.000152	1.14357	0.000191	0.464925	0.000191	-0.242625	1.1e-05
	156.86	-0.0344849	9.11e-06	0.317291	1.75e-05	0.0542908	3.23e-05	1.0733	5.62e-05	1.30032	8.9e-05	1.00351	0.000126	1.03604	0.000158	0.785492	0.000158	-0.129852	9.11e-06
	157.86	0.0641886	7.55e-06	-0.0348104	1.45e-05	0.0138956	2.68e-05	0.591532	4.66e-05	0.981822	7.38e-05	1.05299	0.000104	1.01597	0.000131	0.700602	0.000131	-0.0592855	7.55e-06
	158.86	-0.169922	6.26e-06	0.0256042	1.2e-05	0.0493164	2.22e-05	1.03241	3.86e-05	1.03131	6.12e-05	0.859497	8.64e-05	1.25061	0.000109	0.742279	0.000109	-0.372314	6.26e-06
	159.86	0.191549	5.19e-06	0.0191243	9.96e-06	0.145955	1.84e-05	0.868093	3.2e-05	1.16698	5.07e-05	1.01864	7.17e-05	1.04723	9.03e-05	0.984975	9.03e-05	-0.163188	5.19e-06
	160.86	0.28244	4.31e-06	0.245941	8.26e-06	0.207916	1.53e-05	1.03241	2.65e-05	0.968811	4.21e-05	1.20325	5.94e-05	1.09436	7.49e-05	0.800079	7.49e-05	-0.137939	4.31e-06
	161.86	0.109263	3.57e-06	0.246195	6.85e-06	0.236308	1.27e-05	0.857676	2.2e-05	1.31437	3.49e-05	1.35197	4.93e-05	1.14695	6.21e-05	0.813639	6.21e-05	-0.0947164	3.57e-06
	162.86	0.23762	2.96e-06	0.109721	5.68e-06	0.199046	1.05e-05	0.932139	1.83e-05	1.2115	2.89e-05	1.10768	4.09e-05	1.16596	5.15e-05	0.905284	5.15e-05	-0.0967916	2.96e-06
	163.86	0.215749	2.46e-06	0.339406	4.71e-06	0.371724	8.71e-06	1.04464	1.51e-05	1.22011	2.4e-05	1.07097	3.39e-05	0.883931	4.27e-05	1.01311	4.27e-05	-0.134288	2.46e-06
	164.86	-0.0376282	2.04e-06	-0.0748901	3.91e-06	0.21991	7.22e-06	0.959229	1.26e-05	1.10736	1.99e-05	1.04572	2.81e-05	0.82196	3.54e-05	0.940186	3.54e-05	-0.128296	2.04e-06
	165.86	0.00586	1.69e-06	0.0740662	3.24e-06	0.366516	5.99e-06	1.22382	1.04e-05	1.34772	1.65e-05	1.2384	2.33e-05	0.952942	2.94e-05	0.773529	2.94e-05	-0.187164	1.69e-06
	166.86	0.201192	1.4e-06	0.227193	2.69e-06	0.0790303	4.97e-06	0.971486	8.63e-06	1.37194	1.37e-05	0.936086	1.93e-05	1.14827	2.43e-05	0.8868	2.43e-05	0.00112	1.4e-06
	167.86	0.281647	1.16e-06	-0.0212402	2.23e-06	0.448547	4.12e-06	0.859772	7.16e-06	1.33676	1.13e-05	1.25482	1.6e-05	1.22638	2.02e-05	1.0657	2.02e-05	-0.0918274	1.16e-06
	168.86	0.209768	9.63e-07	-0.0236003	1.85e-06	0.171193	3.41e-06	0.771474	5.93e-06	1.1516	9.4e-06	1.19933	1.33e-05	0.879506	1.67e-05	0.870382	1.67e-05	-0.069987	9.63e-07
	169.86	-0.0118307	7.98e-07	0.364939	1.53e-06	0.555064	2.83e-06	0.825633	4.92e-06	1.2667	7.79e-06	1.37852	1.1e-05	1.2993	1.39e-05	0.629252	1.39e-05	-0.0454916	7.98e-07
	170.86	0.0441589	6.62e-07	0.0888977	1.27e-06	0.14856	2.35e-06	0.984772	4.08e-06	1.05786	6.46e-06	1.0845	9.13e-06	1.00687	1.15e-05	0.863373	1.15e-05	-0.181671	6.62e-07
	171.86	0.130076	5.49e-07	0.102183	1.05e-06	0.332133	1.95e-06	0.875376	3.38e-06	1.16722	5.36e-06	1.25404	7.57e-06	1.05683	9.54e-06	0.60789	9.54e-06	-0.0707601	5.49e-07
	172.86	0.0850423	4.55e-07	0.0430806	8.73e-07	0.206624	1.61e-06	0.641256	2.8e-06	1.02999	4.44e-06	1.28008	6.28e-06	1.02276	7.91e-06	0.802694	7.91e-06	-0.206431	4.55e-07
	173.86	0.110026	3.77e-07	0.131358	7.24e-07	0.0933329	1.34e-06	0.769389	2.33e-06	1.27842	3.69e-06	1.31758	5.21e-06	1.34696	6.56e-06	0.908152	6.56e-06	0.0193583	3.77e-07
	174.86	0.203013	3.13e-07	-0.0616049	6e-07	-0.0238546	1.11e-06	0.821726	1.93e-06	1.28392	3.06e-06	1.00822	4.32e-06	1.1743	5.44e-06	0.755046	5.44e-06	0.0638834	3.13e-07
	175.86	-0.0352783	2.59e-07	-0.0186462	4.98e-07	0.294128	9.2e-07	0.857666	1.6e-06	1.27689	2.53e-06	0.974609	3.58e-06	1.20789	4.51e-06	0.743317	4.51e-06	-0.114227	2.59e-07
	176.86	0.10379	2.15e-07	-0.0795898	4.13e-07	0.193329	7.63e-07	0.805328	1.33e-06	1.17142	2.1e-06	0.868347	2.97e-06	1.04617	3.74e-06	0.781586	3.74e-06	-0.132996	2.15e-07
	177.86	0.244659	1.78e-07	-0.00198	3.42e-07	0.432648	6.33e-07	0.791534	1.1e-06	1.20837	1.74e-06	1.22253	2.46e-06	0.940979	3.1e-06	0.580292	3.1e-06	-0.113983	1.78e-07
	178.86	0.0623677	1.48e-07	0.0375875	2.84e-07	0.094106	5.25e-07	0.702199	9.12e-07	1.20812	1.44e-06	1.22149	2.04e-06	0.845388	2.57e-06	0.627675	2.57e-06	0.115438	1.48e-07
	179.86	0.270701	1.23e-07	0.0803019	2.35e-07	0.252452	4.35e-07	0.864451	7.56e-07	1.26646	1.2e-06	1.17121	1.69e-06	1.25138	2.13e-06	0.534464	2.13e-06	-0.0847982	1.23e-07
	180.86	0.0576782	1.02e-07	0.000885	1.95e-07	0.438629	3.61e-07	0.638916	6.27e-07	1.08704	9.93e-07	1.01602	1.4e-06	1.14304	1.77e-06	0.675323	1.77e-06	-0.380646	1.02e-07
	181.86	0.0902405	8.43e-08	0.115448	1.62e-07	0.114166	2.99e-07	0.788666	5.2e-07	0.996124	8.24e-07	0.685272	1.16e-06	1.00217	1.47e-06	0.952423	1.47e-06	-0.114502	8.43e-08
	182.86	0.366302	6.99e-08	0.236053	1.34e-07	0.345673	2.48e-07	0.846741	4.31e-07	1.01672	6.83e-07	0.827728	9.65e-07	1.45712	1.22e-06	0.868317	1.22e-06	0.0631104	6.99e-08
	183.86	0.00925	5.8e-08	0.0188599	1.11e-07	0.49646	2.06e-07	0.559235	3.57e-07	1.28235	5.66e-07	1.00897	8e-07	1.13211	1.01e-06	0.719086	1.01e-06	-0.304871	5.8e-08
	184.86	0.0714823	4.81e-08	-0.0446981	9.22e-08	0.248545	1.71e-07	0.77302	2.96e-07	1.06568	4.7e-07	1.23606	6.63e-07	1.09123	8.36e-07	0.842265	8.36e-07	0.126109	4.81e-08
	185.86	0.131897	3.99e-08	0.0501099	7.65e-08	-0.027771	1.41e-07	0.885803	2.46e-07	1.28	3.89e-07	1.05353	5.5e-07	1.30322	6.93e-07	0.74408	6.93e-07	-0.12439	3.99e-08
	186.86	0.117574	3.31e-08	0.119375	6.34e-08	0.336049	1.17e-07	0.998037	2.04e-07	0.771138	3.23e-07	0.996236	4.56e-07	1.21077	5.75e-07	0.772725	5.75e-07	0.0745748	3.31e-08
	187.86	0.0225321	2.74e-08	-0.0038	5.26e-08	0.39802	9.72e-08	0.995158	1.69e-07	1.13859	2.68e-07	1.29569	3.78e-07	1.29618	4.77e-07	0.971446	4.77e-07	0.0451456	2.74e-08
	188.86	0.171743	2.27e-08	0.370412	4.36e-08	0.487874	8.06e-08	0.832662	1.4e-07	1.3839	2.22e-07	1.35821	3.14e-07	1.07976	3.95e-07	0.873006	3.95e-07	0.157644	2.27e-08
	189.86	0.18163	1.88e-08	-0.132212	3.62e-08	0.0946248	6.69e-08	0.616781	1.16e-07	0.860982	1.84e-07	0.886068	2.6e-07	1.03029	3.28e-07	0.53835	3.28e-07	-0.1692	1.88e-08
	190.86	0.0381673	1.56e-08	0.0938619	3e-08	0.136312	5.54e-08	1.04363	9.63e-08	0.992513	1.53e-07	1.0082	2.16e-07	1.41182	2.72e-07	0.797994	2.72e-07	-0.250956	1.56e-08
	191.86	-0.0238139	1.3e-08	0.105306	2.49e-08	0.0532125	4.6e-08	0.415212	7.99e-08	0.813314	1.27e-07	0.740743	1.79e-07	0.754506	2.25e-07	0.6946	2.25e-07	-0.307475	1.3e-08
	192.86	0.303019	1.07e-08	0.248545	2.06e-08	0.141001	3.81e-08	0.766276	6.62e-08	1.08625	1.05e-07	1.12696	1.48e-07	1.02976	1.87e-07	0.627696	1.87e-07	-0.165792	1.07e-08
	193.86	-0.0480245	8.91e-09	0.170939	1.71e-08	0.26652	3.16e-08	0.801951	5.49e-08	1.21022	8.7e-08	0.99232	1.23e-07	1.14591	1.55e-07	0.613383	1.55e-07	-0.0558981	8.91e-09
	194.86	0.118113	7.39e-09	-0.0762228	1.42e-08	0.117808	2.62e-08	1.01652	4.55e-08	0.981028	7.22e-08	0.967845	1.02e-07	0.957377	1.28e-07	0.869334	1.28e-07	-0.295247	7.39e-09
	195.86	0.218882	6.13e-09	0.0066	1.18e-08	0.16157	2.17e-08	0.74232	3.78e-08	0.948222	5.98e-08	1.04362	8.45e-08	1.23081	1.07e-07	0.825602	1.07e-07	-0.0553793	6.13e-09
	196.86	-0.0243327	5.08e-09	-0.23115	9.75e-09	0.193319	1.8e-08	0.677205	3.13e-08	0.847951	4.96e-08	1.07461	7.01e-08	1.23601	8.83e-08	0.67455	8.83e-08	-0.0173747	5.08e-09
	197.86	-0.173543	4.21e-09	-0.14443	8.08e-09	0.105052	1.49e-08	0.60377	2.6e-08	0.916728	4.11e-08	1.16291	5.81e-08	0.811045	7.32e-08	0.688639	7.32e-08	-0.234548	4.21e-09
	198.86	0.076182	3.49e-09	0.135783	6.7e-09	0.30012	1.24e-08	0.663676	2.15e-08	1.1063	3.41e-08	0.848582	4.82e-08	0.81779	6.07e-08	1.00477	6.07e-08	-0.0480856	3.49e-09
	199.86	0.423045	2.9e-09	0.313914	5.56e-09	0.171977	1.03e-08	0.536326	1.79e-08	0.768809	2.83e-08	0.880595	4e-08	1.20686	5.04e-08	0.808665	5.04e-08	0.000346	2.9e-09
	200.86	0.168121	2.4e-09	-0.0207214	4.61e-09	0.195953	8.52e-09	0.74231	1.48e-08	1.11853	2.35e-08	0.758453	3.31e-08	1.19409	4.18e-08	0.84201	4.18e-08	0.0164795	2.4e-09
	201.86	0.149353	1.99e-09	0.0230103	3.82e-09	0.0803223	7.06e-09	0.650116	1.23e-08	1.05371	1.94e-08	0.977997	2.75e-08	1.0527	3.46e-08	0.968567	3.46e-08	-0.00616	1.99e-09
	202.86	-0.112885	1.65e-09	0.256104	3.17e-09	0.191528	5.86e-09	0.895691	1.02e-08	1.08521	1.61e-08	1.08685	2.28e-08	1.17484	2.87e-08	0.768066	2.87e-08	-0.269958	1.65e-09
	203.86	-0.0162659	1.37e-09	0.0847473	2.63e-09	0.0318909	4.86e-09	0.455597	8.44e-09	0.910736	1.34e-08	1.14517	1.89e-08	1.0105	2.38e-08	0.684967	2.38e-08	-0.199921	1.37e-09
	204.86	0.254832	1.14e-09	0.15037	2.18e-09	0.341258	4.03e-09	0.857157	7e-09	1.149	1.11e-08	0.922526	1.57e-08	1.10426	1.97e-08	0.899821	1.97e-08	0.0156962	1.14e-09
	205.86	0.0816447	9.41e-10	0.0732828	1.81e-09	0.400889	3.34e-09	0.630839	5.8e-09	0.924266	9.19e-09	1.04231	1.3e-08	1.0764	1.64e-08	0.819621	1.64e-08	0.0284525	9.41e-10
	206.86	0.174377	7.81e-10	0.127716	1.5e-09	0.301422	2.77e-09	0.689178	4.81e-09	1.06464	7.62e-09	1.04129	1.08e-08	0.92691	1.36e-08	0.870148	1.36e-08	-0.0335083	7.81e-10
	207.86	0.0780029	6.47e-10	0.0235291	1.24e-09	0.316772	2.3e-09	0.841278	3.99e-09	1.04172	6.32e-09	1.10742	8.93e-09	1.23682	1.13e-08	0.826904	1.13e-08	-0.040802	6.47e-10
	208.86	0.161835	5.37e-10	0.391754	1.03e-09	0.262329	1.9e-09	1.1048	3.31e-09	1.23026	5.24e-09	1.04596	7.41e-09	1.33783	9.33e-09	0.944336	9.33e-09	0.0321045	5.37e-10
	209.86	0.116018	4.45e-10	-0.00877	8.54e-10	0.425893	1.58e-09	0.93633	2.74e-09	1.05629	4.35e-09	1.03451	6.14e-09	1.05608	7.74e-09	0.586812	7.74e-09	-0.149668	4.45e-10
	210.86	0.050415	3.69e-10	-0.00406	7.08e-10	0.162598	1.31e-09	0.663666	2.27e-09	1.07504	3.6e-09	0.850128	5.09e-09	0.999054	6.42e-09	0.873535	6.42e-09	0.242523	3.69e-10
	211.86	0.0207011	3.06e-10	0.151408	5.87e-10	0.26417	1.09e-09	0.766795	1.89e-09	1.11882	2.99e-09	1.38685	4.22e-09	1.01936	5.32e-09	0.765696	5.32e-09	0.00346	3.06e-10
	212.86	0.18453	2.54e-10	-0.00587	4.87e-10	0.126424	9e-10	0.661855	1.56e-09	1.18261	2.48e-09	1.22487	3.5e-09	1.01598	4.41e-09	0.592794	4.41e-09	-0.249919	2.54e-10
	213.86	-0.00639	2.1e-10	0.184469	4.04e-10	0.433187	7.46e-10	0.813131	1.3e-09	0.894063	2.05e-09	1.01446	2.9e-09	1.06493	3.66e-09	0.856588	3.66e-09	-0.428294	2.1e-10
	214.86	-0.115224	1.74e-10	0.367015	3.35e-10	0.348551	6.19e-10	0.453501	1.08e-09	0.880503	1.7e-09	1.04936	2.41e-09	0.877177	3.03e-09	0.464915	3.03e-09	-0.221547	1.74e-10
	215.86	0.178273	1.45e-10	0.272237	2.78e-10	-0.0907695	5.13e-10	0.753255	8.92e-10	0.785726	1.41e-09	1.09832	2e-09	0.981588	2.52e-09	0.81545	2.52e-09	-0.125712	1.45e-10
	216.86	0.18869	1.2e-10	0.135773	2.3e-10	0.264954	4.26e-10	0.738647	7.39e-10	1.02582	1.17e-09	1.36655	1.66e-09	1.3389	2.09e-09	0.749298	2.09e-09	0.160492	1.2e-10
	217.86	0.111603	9.95e-11	0.375092	1.91e-10	0.53006	3.53e-10	0.82486	6.13e-10	0.915161	9.71e-10	1.39725	1.37e-09	1.10788	1.73e-09	1.0433	1.73e-09	0.0552979	9.95e-11
	218.86	0.00612	8.25e-11	0.367269	1.58e-10	0.230062	2.93e-10	0.962362	5.08e-10	1.16515	8.06e-10	1.33788	1.14e-09	1.25869	1.43e-09	0.805013	1.43e-09	0.176381	8.25e-11
	219.86	0.234263	6.84e-11	0.214945	1.31e-10	0.248789	2.43e-10	0.610026	4.22e-10	0.889384	6.68e-10	1.15586	9.44e-10	1.11961	1.19e-09	0.725352	1.19e-09	0.0615336	6.84e-11
	220.86	0.371745	5.67e-11	0.251658	1.09e-10	0.0605265	2.01e-10	0.768595	3.5e-10	1.1511	5.54e-10	1.21992	7.83e-10	1.36415	9.86e-10	0.633158	9.86e-10	-0.0446981	5.67e-11
	221.86	0.247019	4.7e-11	0.037852	9.02e-11	0.156108	1.67e-10	0.940745	2.9e-10	1.10762	4.59e-10	1.08659	6.49e-10	1.19096	8.18e-10	0.936534	8.18e-10	0.0235087	4.7e-11
	222.86	-0.0548198	3.9e-11	-0.170207	7.48e-11	0.0761617	1.38e-10	0.498311	2.4e-10	0.755788	3.81e-10	0.84258	5.38e-10	1.02822	6.78e-10	0.766744	6.78e-10	-0.00407	3.9e-11
	223.86	0.212911	3.23e-11	-0.199382	6.2e-11	-0.0155131	1.15e-10	0.680074	1.99e-10	0.955526	3.16e-10	1.48998	4.46e-10	1.17248	5.62e-10	1.11962	5.62e-10	-0.0582377	3.23e-11
	224.86	-0.0883891	2.68e-11	0.248525	5.14e-11	0.240224	9.51e-11	0.815481	1.65e-10	1.05892	2.62e-10	0.837117	3.7e-10	1.25399	4.66e-10	0.843313	4.66e-10	-0.0306498	2.68e-11
	225.86	-0.0837199	2.22e-11	0.118856	4.27e-11	0.269887	7.89e-11	1.21471	1.37e-10	1.20812	2.17e-10	1.3254	3.07e-10	1.21883	3.87e-10	0.834707	3.87e-10	0.126394	2.22e-11
	226.86	0.178263	1.84e-11	0.240977	3.54e-11	0.202189	6.54e-11	0.543864	1.14e-10	0.480265	1.8e-10	0.929576	2.54e-10	1.098	3.21e-10	0.798258	3.21e-10	-0.157735	1.84e-11
	227.86	-0.0035	1.53e-11	0.0443827	2.93e-11	0.0860392	5.42e-11	0.719126	9.42e-11	1.03288	1.49e-10	1.23216	2.11e-10	1.17951	2.66e-10	0.775096	2.66e-10	-0.252004	1.53e-11
	228.86	-0.0881348	1.27e-11	0.125366	2.43e-11	-0.0446777	4.5e-11	0.647003	7.81e-11	1.03494	1.24e-10	1.02563	1.75e-10	1.15738	2.2e-10	0.799805	2.2e-10	-0.0764771	1.27e-11
	229.86	0.161346	1.05e-11	0.0310974	2.02e-11	-0.0162964	3.73e-11	0.654297	6.48e-11	0.85318	1.03e-10	1.12122	1.45e-10	0.988892	1.83e-10	0.696167	1.83e-10	-0.219971	1.05e-11
	230.86	0.335805	8.72e-12	0.100087	1.67e-11	0.0269368	3.09e-11	0.470174	5.37e-11	1.14641	8.51e-11	0.977742	1.2e-10	1.37822	1.52e-10	0.67925	1.52e-10	-0.0454814	8.72e-12
	231.86	0.213155	7.23e-12	0.260244	1.39e-11	0.330831	2.56e-11	0.823293	4.45e-11	1.05657	7.06e-11	1.13711	9.97e-11	1.26882	1.26e-10	0.8066	1.26e-10	0.0006	7.23e-12
	232.86	0.12853	5.99e-12	-0.143901	1.15e-11	0.346212	2.13e-11	0.755056	3.69e-11	0.806295	5.85e-11	1.24624	8.27e-11	1.16622	1.04e-10	0.761007	1.04e-10	0.0519002	5.99e-12
	233.86	-0.0337321	4.97e-12	-0.107707	9.53e-12	0.290212	1.76e-11	0.648305	3.06e-11	1.03469	4.85e-11	1.14571	6.86e-11	1.00789	8.64e-11	0.754232	8.64e-11	-0.229869	4.97e-12
	234.86	-0.0566203	4.12e-12	-0.0915629	7.9e-12	0.247762	1.46e-11	0.489461	2.54e-11	1.05864	4.02e-11	0.882955	5.68e-11	1.14202	7.16e-11	0.525869	7.16e-11	0.0331624	4.12e-12
	235.86	-0.384247	3.42e-12	0.0550537	6.55e-12	-0.0501709	1.21e-11	0.835266	2.11e-11	1.04196	3.34e-11	1.18893	4.71e-11	0.972229	5.94e-11	0.526367	5.94e-11	-0.14444	3.42e-12
	236.86	-0.0243327	2.83e-12	0.0696309	5.43e-12	0.216787	1e-11	0.849874	1.75e-11	0.903432	2.77e-11	1.37929	3.91e-11	1.09929	4.93e-11	0.589406	4.93e-11	0.0545247	2.83e-12
	237.86	-0.0688884	2.35e-12	-0.1038	4.51e-12	0.265981	8.33e-12	0.635	1.45e-11	0.776082	2.29e-11	1.02929	3.24e-11	1.07976	4.08e-11	1.06518	4.08e-11	-0.293162	2.35e-12
	238.86	-0.00375	1.95e-12	0.140991	3.74e-12	0.297516	6.91e-12	0.641541	1.2e-11	1.01932	1.9e-11	0.960022	2.69e-11	1.07614	3.39e-11	0.720123	3.39e-11	-0.200684	1.95e-12
	239.86	-0.04127	1.62e-12	-0.0707499	3.1e-12	-0.0165812	5.73e-12	0.461049	9.96e-12	0.749013	1.58e-11	0.88503	2.23e-11	1.12456	2.81e-11	0.467	2.81e-11	-0.312419	1.62e-12
	240.86	-0.151418	1.34e-12	0.0824076	2.57e-12	-0.069692	4.75e-12	0.760295	8.26e-12	0.864634	1.31e-11	0.972544	1.85e-11	1.46208	2.33e-11	0.723277	2.33e-11	-0.143667	1.34e-12
	241.86	0.153514	1.11e-12	0.222483	2.13e-12	0.200877	3.94e-12	0.790232	6.85e-12	1.01567	1.08e-11	0.924357	1.53e-11	1.16468	1.93e-11	0.808665	1.93e-11	0.106608	1.11e-12
	242.86	-0.102193	9.21e-13	-0.0160421	1.77e-12	0.165476	3.27e-12	0.660288	5.68e-12	1.05213	8.99e-12	1.0233	1.27e-11	0.914408	1.6e-11	0.638896	1.6e-11	-0.140554	9.21e-13
	243.86	-0.134755	7.64e-13	0.124064	1.46e-12	0.385264	2.71e-12	0.535533	4.71e-12	1.12739	7.46e-12	1.15949	1.05e-11	1.2928	1.33e-11	0.616496	1.33e-11	0.168315	7.64e-13
	244.86	-0.152974	6.33e-13	-0.430105	1.21e-12	0.0412394	2.25e-12	0.519663	3.9e-12	0.521678	6.18e-12	0.867045	8.74e-12	1.00425	1.1e-11	0.574809	1.1e-11	-0.228811	6.33e-13
	245.86	0.315776	5.25e-13	-0.0183919	1.01e-12	0.373271	1.86e-12	0.818858	3.24e-12	0.842753	5.13e-12	1.20066	7.24e-12	0.943308	9.13e-12	0.682627	9.13e-12	-0.0842794	5.25e-13
	246.86	-0.163147	4.35e-13	-0.0574646	8.35e-13	0.0240479	1.54e-12	0.438385	2.68e-12	0.971649	4.25e-12	0.968628	6.01e-12	0.909729	7.57e-12	0.576385	7.57e-12	-0.163208	4.35e-13
	247.86	-0.169139	3.61e-13	-0.197825	6.92e-13	-0.14207	1.28e-12	0.782399	2.23e-12	0.943013	3.53e-12	1.05169	4.98e-12	1.2795	6.28e-12	0.693044	6.28e-12	-0.2895	3.61e-13
	248.86	0.0157471	2.99e-13	0.363617	5.74e-13	0.261566	1.06e-12	0.765747	1.84e-12	0.938843	2.92e-12	0.874847	4.13e-12	1.1394	5.2e-12	0.941223	5.2e-12	0.0953979	2.99e-13
	249.86	-0.196482	2.48e-13	-0.0415751	4.76e-13	0.221181	8.8e-13	0.647237	1.53e-12	0.982076	2.42e-12	1.15481	3.42e-12	1.36934	4.32e-12	0.828969	4.32e-12	0.0605062	2.48e-13
	250.86	0.0287882	2.06e-13	0.191508	3.95e-13	0.457408	7.3e-13	0.963908	1.27e-12	1.17845	2.01e-12	0.90272	2.84e-12	1.11259	3.58e-12	0.855815	3.58e-12	0.335765	2.06e-13
	251.86	0.214986	1.71e-13	0.132375	3.27e-13	0.211568	6.05e-13	0.586049	1.05e-12	0.944326	1.67e-12	1.06783	2.35e-12	0.898794	2.97e-12	0.788106	2.97e-12	-0.183512	1.71e-13
	252.86	-0.0704346	1.42e-13	0.161835	2.71e-13	0.145691	5.02e-13	0.875641	8.72e-13	0.92923	1.38e-12	1.11212	1.95e-12	1.32745	2.46e-12	0.492554	2.46e-12	0.0451355	1.42e-13
	253.86	0.174093	1.17e-13	-0.0452067	2.25e-13	-0.126994	4.16e-13	0.9475	7.23e-13	0.844838	1.15e-12	1.09884	1.62e-12	1.10634	2.04e-12	0.658162	2.04e-12	0.0544942	1.17e-13
	254.86	0.236582	9.73e-14	0.13682	1.87e-13	0.240977	3.45e-13	0.942057	6e-13	1.06126	9.5e-13	1.26759	1.34e-12	1.28681	1.69e-12	0.58549	1.69e-12	0.00529	9.73e-14
	255.86	-0.0258891	8.07e-14	0.00869	1.55e-13	0.149587	2.86e-13	0.687368	4.97e-13	0.800313	7.88e-13	1.07384	1.11e-12	1.20711	1.4e-12	0.904256	1.4e-12	0.213094	8.07e-14
	256.86	-0.11078	6.69e-14	0.0425713	1.28e-13	0.204526	2.37e-13	0.721189	4.12e-13	0.90289	6.53e-13	1.39441	9.23e-13	1.28079	1.16e-12	0.771695	1.16e-12	0.218078	6.69e-14
	257.86	0.272022	5.55e-14	0.101918	1.06e-13	0.420164	1.97e-13	0.773558	3.42e-13	1.09433	5.42e-13	0.99831	7.65e-13	1.14334	9.64e-13	0.614683	9.64e-13	0.253987	5.55e-14
	258.86	0.13166	4.6e-14	0.227973	8.82e-14	0.112636	1.63e-13	0.917598	2.84e-13	0.861782	4.49e-13	1.29154	6.35e-13	1.17016	8e-13	0.626674	8e-13	-0.12542	4.6e-14
	259.86	-0.196986	3.81e-14	0.263402	7.32e-14	0.137861	1.35e-13	0.59596	2.35e-13	1.11906	3.72e-13	0.89182	5.26e-13	1.19929	6.63e-13	0.626112	6.63e-13	0.0787405	3.81e-14
	260.86	-0.0852212	3.16e-14	-0.0287637	6.07e-14	0.136299	1.12e-13	0.618629	1.95e-13	0.8339	3.09e-13	1.08949	4.36e-13	1.0243	5.5e-13	0.730812	5.5e-13	-0.074357	3.16e-14
	261.86	-0.133466	2.62e-14	0.130816	5.03e-14	0.0850275	9.3e-14	0.625921	1.62e-13	0.855291	2.56e-13	1.04439	3.62e-13	1.12223	4.56e-13	0.850622	4.56e-13	-0.22804	2.62e-14
	262.86	-0.281877	2.17e-14	0.0347426	4.17e-14	0.227231	7.71e-14	0.507962	1.34e-13	0.556058	2.12e-13	1.04051	3e-13	1.24725	3.78e-13	0.649076	3.78e-13	0.0391676	2.17e-14
	263.86	0.181576	1.8e-14	0.0841641	3.46e-14	0.26726	6.4e-14	0.757372	1.11e-13	1.01329	1.76e-13	0.903195	2.49e-13	1.05055	3.13e-13	0.783648	3.13e-13	0.116696	1.8e-14
	264.86	-0.256612	1.5e-14	0.177196	2.87e-14	0.0610189	5.3e-14	0.534743	9.22e-14	0.50862	1.46e-13	0.895458	2.06e-13	1.23888	2.6e-13	0.608657	2.6e-13	0.0175584	1.5e-14
	265.86	-0.0951963	1.24e-14	0.156574	2.38e-14	0.117035	4.4e-14	0.679047	7.64e-14	1.01776	1.21e-13	1.04436	1.71e-13	0.972229	2.16e-13	0.920929	2.16e-13	0.139118	1.24e-14
	266.86	0.15441	1.03e-14	0.168692	1.97e-14	0.345619	3.65e-14	0.873238	6.34e-14	1.25962	1e-13	1.14867	1.42e-13	1.32578	1.79e-13	1.05964	1.79e-13	0.349661	1.03e-14
	267.86	0.0761852	8.52e-15	0.0701732	1.64e-14	-0.00537	3.02e-14	0.629305	5.25e-14	0.828188	8.32e-14	1.05873	1.18e-13	1.13422	1.48e-13	0.659456	1.48e-13	0.164412	8.52e-15
	268.86	0.0863104	7.07e-15	-0.0376825	1.36e-14	0.22274	2.51e-14	0.499595	4.36e-14	0.986747	6.9e-14	0.908698	9.75e-14	1.18575	1.23e-13	0.893821	1.23e-13	0.128455	7.07e-15
	269.86	-0.17819	5.86e-15	0.0454428	1.12e-14	0.126158	2.08e-14	0.422515	3.61e-14	0.60031	5.72e-14	0.953554	8.09e-14	0.926665	1.02e-13	0.560515	1.02e-13	0.00534	5.86e-15
	270.86	-0.199096	4.86e-15	0.0581669	9.32e-15	0.0982675	1.72e-14	0.661042	3e-14	0.965394	4.75e-14	1.08734	6.71e-14	1.3472	8.45e-14	0.914643	8.45e-14	-0.239776	4.86e-15
	271.86	0.0394745	4.03e-15	-0.185318	7.73e-15	-0.23895	1.43e-14	0.778506	2.48e-14	1.08521	3.94e-14	1.03453	5.56e-14	1.06076	7.01e-14	0.555544	7.01e-14	-0.153549	4.03e-15
	272.86	-0.163071	3.34e-15	0.023849	6.41e-15	0.204554	1.19e-14	0.579035	2.06e-14	0.759943	3.26e-14	0.982742	4.61e-14	1.0863	5.81e-14	0.608423	5.81e-14	-0.0357824	3.34e-15
	273.86	0.00745	2.77e-15	-0.19857	5.32e-15	0.170445	9.83e-15	0.518376	1.71e-14	0.894597	2.71e-14	0.893898	3.82e-14	1.18811	4.82e-14	0.528233	4.82e-14	-0.252769	2.77e-15
	274.86	0.0409324	2.3e-15	0.0981834	4.41e-15	0.217243	8.15e-15	0.822986	1.42e-14	1.16484	2.24e-14	1.38364	3.17e-14	1.28026	3.99e-14	0.795337	3.99e-14	-0.0411598	2.3e-15
	275.86	0.129292	1.91e-15	-0.148601	3.65e-15	0.183701	6.76e-15	0.627732	1.17e-14	1.04302	1.86e-14	0.842305	2.63e-14	1.16075	3.31e-14	0.671159	3.31e-14	-0.00355	1.91e-15
	276.86	-0.183656	1.58e-15	0.217345	3.03e-15	0.0433334	5.6e-15	0.488127	9.74e-15	0.770628	1.54e-14	0.959838	2.18e-14	1.02038	2.75e-14	0.555815	2.75e-14	-0.22043	1.58e-15
	277.86	0.126695	1.31e-15	0.203477	2.51e-15	0.017813	4.65e-15	0.941519	8.07e-15	0.928671	1.28e-14	1.15688	1.81e-14	1.28939	2.28e-14	0.54122	2.28e-14	0.178972	1.31e-15
	278.86	0.110566	1.09e-15	-0.0368644	2.08e-15	0.0993417	3.85e-15	0.641029	6.7e-15	1.21491	1.06e-14	1.05872	1.5e-14	1.27171	1.89e-14	0.860236	1.89e-14	-0.12387	1.09e-15
	279.86	0.251943	9.01e-16	0.240438	1.73e-15	0.0993192	3.19e-15	0.786331	5.55e-15	1.21254	8.8e-15	1.20089	1.24e-14	1.16856	1.57e-14	0.795395	1.57e-14	0.27062	9.01e-16
	280.86	-0.0833789	7.47e-16	-0.0581408	1.43e-15	0.136611	2.65e-15	0.657973	4.6e-15	0.844375	7.29e-15	0.994502	1.03e-14	0.949599	1.3e-14	0.668624	1.3e-14	0.189235	7.47e-16
	281.86	0.125074	6.19e-16	0.366682	1.19e-15	0.315458	2.2e-15	1.00555	3.82e-15	1.03024	6.05e-15	1.05919	8.54e-15	1.24484	1.08e-14	0.763853	1.08e-14	0.0359629	6.19e-16
	282.86	0.11134	5.13e-16	0.149853	9.85e-16	0.365728	1.82e-15	0.558995	3.17e-15	0.975072	5.01e-15	1.13765	7.08e-15	1.21235	8.93e-15	0.878209	8.93e-15	-0.0129275	5.13e-16
	283.86	0.0503817	4.26e-16	-0.0869169	8.17e-16	0.34069	1.51e-15	0.76284	2.62e-15	0.760948	4.16e-15	1.0751	5.87e-15	1.12322	7.4e-15	0.667228	7.4e-15	-0.0231047	4.26e-16
	284.86	-0.0329051	3.53e-16	-0.0764537	6.77e-16	0.264444	1.25e-15	0.640482	2.18e-15	0.901102	3.45e-15	1.2301	4.87e-15	1.23292	6.14e-15	0.755808	6.14e-15	0.0850148	3.53e-16
	285.86	0.255085	2.93e-16	0.074055	5.62e-16	0.0688747	1.04e-15	0.648831	1.8e-15	0.901608	2.86e-15	1.21108	4.04e-15	0.807644	5.09e-15	0.798519	5.09e-15	-0.315288	2.93e-16
	286.86	-0.0473104	2.43e-16	0.229453	4.66e-16	0.00245	8.61e-16	0.576944	1.5e-15	0.849252	2.37e-15	0.99694	3.35e-15	1.20841	4.22e-15	0.581308	4.22e-15	0.0252909	2.43e-16
	287.86	0.027982	2.01e-16	0.20474	3.86e-16	-0.112159	7.14e-16	0.714654	1.24e-15	0.832299	1.97e-15	1.02691	2.78e-15	1.186	3.5e-15	0.478417	3.5e-15	0.0607274	2.01e-16
	288.86	0.0474821	1.67e-16	0.103177	3.2e-16	0.151117	5.92e-16	0.631098	1.03e-15	0.979975	1.63e-15	1.10815	2.3e-15	1.07351	2.9e-15	0.853449	2.9e-15	-0.208042	1.67e-16
	289.86	-0.000905	1.38e-16	0.0743213	2.66e-16	0.280854	4.91e-16	0.545197	8.53e-16	0.49173	1.35e-15	1.21681	1.91e-15	1.00012	2.41e-15	0.84021	2.41e-15	-0.100941	1.38e-16
	290.86	-0.0881572	1.15e-16	-0.102012	2.2e-16	0.150623	4.07e-16	0.583698	7.07e-16	0.888843	1.12e-15	1.01939	1.58e-15	1.17064	2e-15	0.845905	2e-15	0.0445943	1.15e-16
	291.86	-0.0961601	9.52e-17	-0.081115	1.83e-16	0.205869	3.38e-16	0.495999	5.87e-16	0.96597	9.29e-16	0.994965	1.31e-15	1.2384	1.65e-15	0.622251	1.65e-15	-0.0376274	9.52e-17
	292.86	-0.055073	7.89e-17	0.0889089	1.51e-16	0.389202	2.8e-16	0.439464	4.86e-16	0.809459	7.71e-16	0.932171	1.09e-15	1.25062	1.37e-15	0.607921	1.37e-15	-0.158253	7.89e-17
	293.86	-0.0719445	6.54e-17	-0.0686181	1.26e-16	-0.0285119	2.32e-16	0.665488	4.03e-16	0.907371	6.39e-16	1.03871	9.03e-16	1.00558	1.14e-15	0.47692	1.14e-15	-0.175124	6.54e-17
	294.86	-0.145961	5.43e-17	-0.138698	1.04e-16	0.115469	1.92e-16	0.888418	3.34e-16	0.72872	5.3e-16	0.899876	7.49e-16	1.11129	9.43e-16	0.716238	9.43e-16	-0.208522	5.43e-17
	295.86	-0.00743	4.5e-17	0.124834	8.63e-17	0.199342	1.6e-16	0.738679	2.77e-16	0.993806	4.39e-16	1.06575	6.21e-16	0.911561	7.82e-16	0.528993	7.82e-16	0.186266	4.5e-17
	296.86	-0.186011	3.73e-17	0.20794	7.16e-17	0.42382	1.32e-16	0.796745	2.3e-16	1.06438	3.64e-16	1.35357	5.15e-16	1.079	6.49e-16	0.872215	6.49e-16	0.0584649	3.73e-17
	297.86	-0.168615	3.09e-17	0.0941109	5.93e-17	0.126409	1.1e-16	0.550115	1.91e-16	0.91776	3.02e-16	1.01705	4.27e-16	0.931585	5.38e-16	0.494359	5.38e-16	0.00241	3.09e-17
	298.86	0.191003	2.56e-17	-0.0587838	4.92e-17	0.155574	9.1e-17	0.471461	1.58e-16	1.13989	2.5e-16	1.2376	3.54e-16	1.04513	4.46e-16	0.61648	4.46e-16	-0.0887521	2.56e-17
	299.86	-0.162034	2.13e-17	0.218642	4.08e-17	0.121215	7.54e-17	0.708984	1.31e-16	0.845367	2.08e-16	0.846267	2.93e-16	0.921722	3.7e-16	0.47586	3.7e-16	-0.172258	2.13e-17
	300.86	-0.25993	1.76e-17	-0.267529	3.38e-17	-0.0352801	6.26e-17	0.352476	1.09e-16	1.00293	1.72e-16	1.08745	2.43e-16	0.954283	3.07e-16	0.51782	3.07e-16	-0.39436	1.76e-17
	301.86	0.0959207	1.46e-17	0.250065	2.81e-17	0.164438	5.19e-17	0.798289	9.01e-17	1.00889	1.43e-16	1.19489	2.02e-16	0.864146	2.54e-16	0.920664	2.54e-16	0.0568276	1.46e-17
	302.86	-0.381623	1.21e-17	-0.0400093	2.33e-17	0.0868392	4.3e-17	0.445695	7.47e-17	0.781328	1.18e-16	1.19076	1.67e-16	1.03655	2.11e-16	0.554002	2.11e-16	-0.0754403	1.21e-17
	303.86	-0.0844815	1.01e-17	-0.0272305	1.93e-17	0.0980426	3.57e-17	0.655355	6.2e-17	0.840963	9.82e-17	0.9598	1.39e-16	0.954	1.75e-16	0.49645	1.75e-16	-0.397805	1.01e-17
	304.86	0.0170593	8.34e-18	-0.110077	1.6e-17	0.46131	2.96e-17	0.687354	5.14e-17	1.02219	8.14e-17	1.17303	1.15e-16	0.917273	1.45e-16	0.667517	1.45e-16	-0.147858	8.34e-18
	305.86	-0.0238585	6.91e-18	0.0521303	1.33e-17	0.355559	2.45e-17	0.598784	4.26e-17	1.0766	6.75e-17	1.18601	9.54e-17	0.981048	1.2e-16	0.550048	1.2e-16	0.0815493	6.91e-18
	306.86	-0.053235	5.73e-18	0.114154	1.1e-17	0.270704	2.03e-17	0.810835	3.53e-17	0.883162	5.6e-17	1.35118	7.91e-17	0.979017	9.97e-17	0.540205	9.97e-17	0.00765	5.73e-18
	307.86	0.229791	4.75e-18	0.14721	9.12e-18	0.0787284	1.69e-17	0.489922	2.93e-17	1.11227	4.64e-17	1.26702	6.56e-17	0.879998	8.26e-17	0.624779	8.26e-17	-0.161658	4.75e-18
	308.86	0.0121517	3.94e-18	0.0733089	7.56e-18	0.321215	1.4e-17	0.72774	2.43e-17	0.928179	3.85e-17	0.955633	5.44e-17	0.988909	6.85e-17	0.556353	6.85e-17	-0.0925846	3.94e-18
	309.86	0.101686	3.27e-18	0.0698863	6.27e-18	0.152949	1.16e-17	0.819636	2.01e-17	0.931819	3.19e-17	1.32877	4.51e-17	1.24172	5.68e-17	0.6459	5.68e-17	0.207887	3.27e-18
	310.86	0.109095	2.71e-18	0.180414	5.2e-18	0.0110804	9.61e-18	0.423068	1.67e-17	0.944613	2.65e-17	0.904139	3.74e-17	0.889712	4.71e-17	0.596224	4.71e-17	-0.0987909	2.71e-18
	311.86	0.32122	2.25e-18	0.151908	4.31e-18	0.22014	7.97e-18	0.600084	1.39e-17	1.02632	2.19e-17	1.12563	3.1e-17	1.29799	3.91e-17	0.727128	3.91e-17	-0.0882043	2.25e-18
	312.86	0.122304	1.86e-18	0.113943	3.57e-18	0.368896	6.61e-18	0.544189	1.15e-17	0.929778	1.82e-17	1.16189	2.57e-17	0.992065	3.24e-17	0.686065	3.24e-17	-0.0699258	1.86e-18
	313.86	-0.0211613	1.55e-18	0.229846	2.96e-18	0.0964974	5.48e-18	0.566285	9.52e-18	0.562837	1.51e-17	1.2231	2.13e-17	1.18372	2.69e-17	0.451142	2.69e-17	-0.126691	1.55e-18
	314.86	-0.0248554	1.28e-18	0.173021	2.46e-18	0.24124	4.54e-18	0.800901	7.9e-18	0.989622	1.25e-17	0.906114	1.77e-17	1.19876	2.23e-17	0.623259	2.23e-17	0.113359	1.28e-18
	315.86	0.168568	1.06e-18	0.0476879	2.04e-18	0.176904	3.77e-18	0.706079	6.55e-18	0.962	1.04e-17	1.40267	1.47e-17	0.977411	1.85e-17	0.562036	1.85e-17	0.0513195	1.06e-18
	316.86	-0.167847	8.81e-19	-0.0762327	1.69e-18	0.184974	3.12e-18	0.58918	5.43e-18	0.995857	8.6e-18	0.988129	1.22e-17	0.949562	1.53e-17	0.319343	1.53e-17	-0.342132	8.81e-19
	317.86	0.0361283	7.3e-19	-0.0605208	1.4e-18	-0.21027	2.59e-18	0.622036	4.5e-18	0.562343	7.13e-18	0.925685	1.01e-17	1.0082	1.27e-17	0.252223	1.27e-17	-0.408452	7.3e-19
	318.86	-0.147017	6.06e-19	0.0578783	1.16e-18	0.392559	2.15e-18	0.921734	3.73e-18	0.965924	5.92e-18	1.17848	8.36e-18	1.0868	1.05e-17	0.694073	1.05e-17	-0.192396	6.06e-19
	319.86	-0.0802644	5.02e-19	-0.069095	9.63e-19	-0.131349	1.78e-18	0.832213	3.1e-18	0.769377	4.9e-18	0.813229	6.93e-18	0.914488	8.73e-18	0.328001	8.73e-18	-0.103763	5.02e-19
	320.86	-0.186619	4.16e-19	0.140163	7.99e-19	0.185749	1.48e-18	0.548511	2.57e-18	0.903644	4.07e-18	1.08264	5.75e-18	1.52217	7.24e-18	0.690418	7.24e-18	0.105526	4.16e-19
	321.86	0.113662	3.45e-19	0.0998074	6.62e-19	0.0134047	1.22e-18	0.997261	2.13e-18	1.1977	3.37e-18	1.04152	4.76e-18	1.09202	6e-18	0.672737	6e-18	0.00578	3.45e-19
	322.86	-0.224857	2.86e-19	-0.0996431	5.49e-19	0.0857458	1.02e-18	0.770408	1.76e-18	0.748984	2.8e-18	0.838162	3.95e-18	1.30501	4.98e-18	0.399802	4.98e-18	-0.153018	2.86e-19
	323.86	0.0587117	2.37e-19	-0.061375	4.55e-19	0.0756377	8.42e-19	0.520431	1.46e-18	0.952927	2.32e-18	1.03656	3.28e-18	1.23317	4.13e-18	0.630295	4.13e-18	-0.0905498	2.37e-19
	324.86	-0.145188	1.97e-19	0.137832	3.78e-19	0.279503	6.98e-19	0.643059	1.21e-18	0.792747	1.92e-18	1.08421	2.72e-18	1.173	3.42e-18	0.590416	3.42e-18	-0.0569614	1.97e-19
	325.86	0.19024	1.63e-19	-0.00175	3.13e-19	0.312585	5.79e-19	0.492547	1.01e-18	0.866449	1.59e-18	1.16888	2.25e-18	0.90841	2.84e-18	0.416467	2.84e-18	0.0597159	1.63e-19
	326.86	-0.169061	1.35e-19	0.0866462	2.6e-19	0.16106	4.8e-19	0.70589	8.34e-19	0.911029	1.32e-18	1.11191	1.87e-18	0.92406	2.35e-18	0.516529	2.35e-18	-0.255822	1.35e-19
	327.86	-0.100097	1.12e-19	0.0165416	2.15e-19	0.38322	3.98e-19	0.790538	6.92e-19	1.22145	1.1e-18	1.13089	1.55e-18	1.06108	1.95e-18	0.62147	1.95e-18	0.000642	1.12e-19
	328.86	0.126368	9.31e-20	0.0484561	1.79e-19	0.265937	3.3e-19	0.747473	5.74e-19	1.17057	9.09e-19	0.926081	1.28e-18	0.996131	1.62e-18	0.603431	1.62e-18	0.149744	9.31e-20
	329.86	-0.084994	7.72e-20	0.0949071	1.48e-19	0.188908	2.74e-19	0.513402	4.76e-19	0.777928	7.54e-19	1.01553	1.06e-18	1.16129	1.34e-18	0.677159	1.34e-18	-0.234255	7.72e-20
	330.86	0.168114	6.4e-20	0.273033	1.23e-19	0.159234	2.27e-19	0.561852	3.94e-19	1.20294	6.25e-19	1.31161	8.83e-19	1.25192	1.11e-18	0.47796	1.11e-18	0.0977707	6.4e-20
	331.86	-0.187029	5.31e-20	0.0858594	1.02e-19	0.107182	1.88e-19	0.596531	3.27e-19	0.764164	5.18e-19	1.04085	7.32e-19	0.881107	9.23e-19	0.602482	9.23e-19	-0.105821	5.31e-20
	332.86	0.140173	4.4e-20	0.292761	8.44e-20	0.14461	1.56e-19	0.572252	2.71e-19	0.989886	4.3e-19	1.29539	6.07e-19	1.32402	7.65e-19	0.882891	7.65e-19	-0.00674	4.4e-20
	333.86	-0.0761501	3.65e-20	0.025626	7e-20	0.12355	1.29e-19	0.501937	2.25e-19	0.809432	3.56e-19	1.26968	5.03e-19	1.235	6.34e-19	0.582107	6.34e-19	0.0894078	3.65e-20
	334.86	-0.324291	3.03e-20	0.0634344	5.8e-20	0.034771	1.07e-19	0.612408	1.86e-19	0.876904	2.95e-19	1.13482	4.17e-19	1.14622	5.26e-19	0.467571	5.26e-19	-0.200909	3.03e-20
	335.86	-0.104276	2.51e-20	-0.286863	4.81e-20	0.151659	8.9e-20	0.50429	1.55e-19	0.653948	2.45e-19	1.37751	3.46e-19	1.07796	4.36e-19	0.620409	4.36e-19	0.156619	2.51e-20
	336.86	-0.135848	2.08e-20	0.369829	3.99e-20	0.463125	7.38e-20	0.611043	1.28e-19	0.989614	2.03e-19	1.44515	2.87e-19	1.28158	3.62e-19	0.908407	3.62e-19	0.228929	2.08e-20
	337.86	-0.112037	1.72e-20	-0.302436	3.31e-20	0.00795	6.12e-20	0.46056	1.06e-19	1.02117	1.68e-19	1.19238	2.38e-19	1.14595	3e-19	0.678242	3e-19	-0.252723	1.72e-20
	338.86	-0.163393	1.43e-20	-0.219424	2.74e-20	0.259738	5.07e-20	0.5358	8.82e-20	0.932346	1.4e-19	0.979307	1.97e-19	1.0571	2.49e-19	0.614414	2.49e-19	-0.0704673	1.43e-20
	339.86	-0.146447	1.19e-20	-0.0298086	2.28e-20	0.275906	4.21e-20	0.418362	7.31e-20	0.808682	1.16e-19	0.897041	1.64e-19	1.40454	2.06e-19	0.61572	2.06e-19	-0.235558	1.19e-20
	340.86	-0.111553	9.83e-21	-0.112103	1.89e-20	0.205328	3.49e-20	0.843115	6.06e-20	0.74668	9.6e-20	1.03115	1.36e-19	1.02067	1.71e-19	0.234228	1.71e-19	-0.273327	9.83e-21
	341.86	0.22822	8.15e-21	0.0698646	1.56e-20	0.156842	2.89e-20	0.881329	5.03e-20	0.828655	7.96e-20	1.25138	1.13e-19	1.18235	1.42e-19	0.431042	1.42e-19	-0.025747	8.15e-21
	342.86	-0.0467116	6.76e-21	0.12849	1.3e-20	0.254541	2.4e-20	0.818078	4.17e-20	0.887292	6.6e-20	1.10847	9.33e-20	1.29253	1.18e-19	0.541223	1.18e-19	-0.0975539	6.76e-21
	343.86	-0.0381196	5.61e-21	-0.0004	1.08e-20	0.210019	1.99e-20	0.318906	3.46e-20	0.607633	5.48e-20	0.927243	7.74e-20	0.979276	9.75e-20	0.474057	9.75e-20	-0.2952	5.61e-21
	344.86	0.0897114	4.65e-21	0.0219624	8.92e-21	0.283939	1.65e-20	0.600619	2.87e-20	1.02451	4.54e-20	0.99413	6.41e-20	1.38837	8.08e-20	0.552676	8.08e-20	-0.0306804	4.65e-21
	345.86	-0.0365996	3.86e-21	0.0300203	7.4e-21	0.34205	1.37e-20	0.429819	2.38e-20	1.19511	3.76e-20	1.29049	5.32e-20	1.10972	6.7e-20	0.545145	6.7e-20	-0.0858549	3.86e-21
	346.86	0.114743	3.2e-21	0.0587123	6.13e-21	0.190209	1.13e-20	0.512352	1.97e-20	0.898766	3.12e-20	0.952755	4.41e-20	1.24697	5.56e-20	0.601128	5.56e-20	0.199826	3.2e-21
	347.86	0.067066	2.65e-21	0.167286	5.08e-21	0.198	9.4e-21	0.777193	1.63e-20	0.803438	2.59e-20	0.944935	3.66e-20	1.12116	4.61e-20	0.803468	4.61e-20	0.0388982	2.65e-21
	348.86	-0.175108	2.2e-21	0.329775	4.22e-21	0.104273	7.8e-21	0.751428	1.35e-20	0.569055	2.15e-20	1.00821	3.03e-20	1.23446	3.82e-20	0.680811	3.82e-20	-0.0243814	2.2e-21
	349.86	0.0331696	1.82e-21	0.237302	3.5e-21	0.0383406	6.46e-21	0.731608	1.12e-20	0.739848	1.78e-20	0.964932	2.51e-20	1.16542	3.17e-20	0.681285	3.17e-20	0.0932587	1.82e-21
	350.86	0.127679	1.51e-21	0.130243	2.9e-21	0.180548	5.36e-21	0.840186	9.31e-21	1.1836	1.48e-20	1.19537	2.09e-20	1.18729	2.63e-20	0.496924	2.63e-20	0.2362	1.51e-21
	351.86	-0.0829245	1.25e-21	-0.12568	2.4e-21	0.386303	4.44e-21	0.574871	7.72e-21	0.995616	1.22e-20	1.03869	1.73e-20	0.982128	2.18e-20	0.375347	2.18e-20	0.0568766	1.25e-21
	352.86	-0.0105526	1.04e-21	-0.0501644	1.99e-21	0.209477	3.69e-21	0.466008	6.4e-21	0.906285	1.01e-20	0.992316	1.43e-20	0.906071	1.81e-20	0.721959	1.81e-20	0.14643	1.04e-21
	353.86	-0.0517029	8.62e-22	0.208673	1.65e-21	0.284734	3.06e-21	0.657659	5.31e-21	0.708898	8.41e-21	0.842554	1.19e-20	1.03757	1.5e-20	0.843297	1.5e-20	0.198236	8.62e-22
	354.86	0.0756381	7.14e-22	0.0125582	1.37e-21	-0.0355834	2.53e-21	0.247498	4.4e-21	0.616699	6.98e-21	1.28474	9.86e-21	0.928192	1.24e-20	0.71283	1.24e-20	-0.162704	7.14e-22
	355.86	-0.263542	5.92e-22	-0.206291	1.14e-21	0.0603166	2.1e-21	0.349654	3.65e-21	0.897749	5.79e-21	0.86744	8.17e-21	1.2194	1.03e-20	0.572005	1.03e-20	-0.119865	5.92e-22
	356.86	0.103023	4.91e-22	-0.151433	9.42e-22	0.113629	1.74e-21	0.734997	3.03e-21	0.922161	4.8e-21	1.00433	6.78e-21	1.05555	8.54e-21	0.894085	8.54e-21	0.292049	4.91e-22
	357.86	-0.0814438	4.07e-22	0.171913	7.81e-22	0.251091	1.44e-21	0.769341	2.51e-21	1.00027	3.98e-21	1.08158	5.62e-21	1.16332	7.08e-21	0.706536	7.08e-21	0.289589	4.07e-22
	358.86	0.0556044	3.38e-22	0.129243	6.48e-22	0.0240561	1.2e-21	0.813393	2.08e-21	0.94587	3.3e-21	0.977205	4.66e-21	0.958932	5.87e-21	0.557625	5.87e-21	0.0180372	3.38e-22
	359.86	0.206112	2.8e-22	-0.0420878	5.37e-22	0.302668	9.93e-22	0.827936	1.73e-21	1.13073	2.74e-21	0.994137	3.86e-21	1.0852	4.87e-21	0.578424	4.87e-21	0.0794942	2.8e-22
	360.86	-0.0782429	2.32e-22	0.100102	4.45e-22	0.045695	8.24e-22	0.677226	1.43e-21	0.918315	2.27e-21	1.00901	3.2e-21	1.1009	4.04e-21	0.633189	4.04e-21	0.195927	2.32e-22
	361.86	-0.250641	1.93e-22	-0.185578	3.69e-22	0.0154935	6.83e-22	0.53295	1.19e-21	0.658407	1.88e-21	1.0061	2.66e-21	1.06051	3.35e-21	0.321707	3.35e-21	0.029754	1.93e-22
	362.86	-0.346978	1.6e-22	0.0876228	3.06e-22	0.151162	5.66e-22	0.680337	9.84e-22	0.638619	1.56e-21	0.933234	2.2e-21	1.07276	2.78e-21	0.517556	2.78e-21	0.19358	1.6e-22
	363.86	-0.29851	1.32e-22	0.0329417	2.54e-22	-0.177745	4.7e-22	0.326436	8.16e-22	0.721425	1.29e-21	0.842634	1.83e-21	1.00087	2.3e-21	0.479268	2.3e-21	-0.227465	1.32e-22
	364.86	-0.0396824	1.1e-22	0.205069	2.11e-22	0.405351	3.89e-22	0.875169	6.77e-22	0.950608	1.07e-21	1.13973	1.51e-21	1.15038	1.91e-21	0.675645	1.91e-21	0.0665188	1.1e-22
	365.86	-0.109785	9.1e-23	0.269335	1.75e-22	0.252446	3.23e-22	0.564427	5.61e-22	0.800816	8.89e-22	1.16027	1.26e-21	0.867009	1.58e-21	0.536778	1.58e-21	0.071398	9.1e-23
	366.86	-0.0746068	7.55e-23	0.140481	1.45e-22	0.400141	2.68e-22	0.835566	4.65e-22	0.680537	7.37e-22	1.08061	1.04e-21	1.34905	1.31e-21	0.394648	1.31e-21	0.191751	7.55e-23
	367.86	-0.0240773	6.26e-23	0.0112926	1.2e-22	0.248289	2.22e-22	0.571196	3.86e-22	0.79196	6.11e-22	1.05924	8.64e-22	1.25033	1.09e-21	0.663878	1.09e-21	0.278199	6.26e-23
	368.86	-0.138373	5.19e-23	0.0844969	9.96e-23	0.119107	1.84e-22	0.573301	3.2e-22	0.417478	5.07e-22	1.05352	7.16e-22	1.11413	9.02e-22	0.618314	9.02e-22	-0.0235964	5.19e-23
	369.86	-0.175549	4.3e-23	0.0301396	8.26e-23	0.152236	1.53e-22	0.398604	2.65e-22	0.729506	4.2e-22	0.813251	5.94e-22	0.823043	7.48e-22	0.632674	7.48e-22	-0.303723	4.3e-23
	370.86	0.148642	3.57e-23	0.0683811	6.85e-23	0.293644	1.27e-22	0.600926	2.2e-22	0.849827	3.49e-22	0.967124	4.92e-22	0.798039	6.2e-22	0.467045	6.2e-22	-0.253	3.57e-23
	371.86	0.29957	2.96e-23	0.263071	5.68e-23	0.421186	1.05e-22	0.62538	1.82e-22	0.826612	2.89e-22	1.12586	4.08e-22	1.14042	5.14e-22	0.872725	5.14e-22	0.276865	2.96e-23
	372.86	0.0582226	2.45e-23	0.0982922	4.71e-23	0.140749	8.7e-23	0.648837	1.51e-22	0.718813	2.4e-22	1.04312	3.39e-22	0.99045	4.27e-22	0.639163	4.27e-22	-0.223882	2.45e-23
	373.86	-0.151161	2.03e-23	0.0990836	3.9e-23	0.188383	7.22e-23	0.556608	1.25e-22	0.711759	1.99e-22	0.894677	2.81e-22	1.0256	3.54e-22	0.559446	3.54e-22	0.0628592	2.03e-23
	374.86	0.0579561	1.69e-23	-0.0707366	3.24e-23	-0.0259341	5.98e-23	0.693884	1.04e-22	0.966192	1.65e-22	0.950656	2.33e-22	0.895666	2.93e-22	0.64591	2.93e-22	-0.0483367	1.69e-23
	375.86	-0.352711	1.4e-23	0.212352	2.68e-23	0.189957	4.96e-23	0.430069	8.62e-23	0.738357	1.37e-22	0.847026	1.93e-22	1.01469	2.43e-22	0.284469	2.43e-22	-0.0769847	1.4e-23
	376.86	0.28295	1.16e-23	0.208976	2.23e-23	0.552205	4.11e-23	0.570455	7.15e-23	0.785726	1.13e-22	1.04754	1.6e-22	1.02691	2.02e-22	0.5389	2.02e-22	0.0657261	1.16e-23
	377.86	-0.126073	9.62e-24	-0.0406845	1.85e-23	0.0915744	3.41e-23	0.650443	5.93e-23	0.975119	9.39e-23	1.026	1.33e-22	0.838156	1.67e-22	0.50405	1.67e-22	-0.301915	9.62e-24
	378.86	-0.065029	7.98e-24	0.127354	1.53e-23	0.288628	2.83e-23	0.438897	4.92e-23	0.942467	7.79e-23	0.92609	1.1e-22	1.19146	1.39e-22	0.650323	1.39e-22	0.0114785	7.98e-24
	379.86	-0.192086	6.61e-24	0.0354834	1.27e-23	0.191237	2.35e-23	0.646224	4.08e-23	0.599776	6.46e-23	1.08813	9.12e-23	1.21205	1.15e-22	0.727156	1.15e-22	-0.0522852	6.61e-24
	380.86	-0.282369	5.48e-24	0.081126	1.05e-23	0.0227648	1.95e-23	0.60974	3.38e-23	0.472685	5.36e-23	0.889231	7.57e-23	0.911528	9.53e-23	0.541472	9.53e-23	-0.0824483	5.48e-24
	381.86	-0.00607	4.55e-24	-0.0425709	8.72e-24	0.141243	1.61e-23	0.626686	2.8e-23	0.8451	4.44e-23	1.16553	6.27e-23	1.31284	7.91e-23	0.672493	7.91e-23	-0.0538014	4.55e-24
	382.86	0.102401	3.77e-24	0.18074	7.23e-24	0.449764	1.34e-23	0.857083	2.32e-23	1.08255	3.68e-23	1.37712	5.2e-23	1.587	6.56e-23	0.95599	6.56e-23	0.13124	3.77e-24
	383.86	-0.192815	3.13e-24	0.0730234	6e-24	0.263946	1.11e-23	0.725921	1.93e-23	0.708404	3.05e-23	0.928797	4.31e-23	0.887878	5.44e-23	0.734222	5.44e-23	-0.0881705	3.13e-24
	384.86	0.197823	2.59e-24	0.0542989	4.97e-24	0.211574	9.2e-24	0.50561	1.6e-23	0.863887	2.53e-23	1.44209	3.58e-23	0.930049	4.51e-23	0.392024	4.51e-23	0.0798116	2.59e-24
	385.86	0.112137	2.15e-24	0.126419	4.12e-24	0.22352	7.63e-24	0.516763	1.33e-23	1.10862	2.1e-23	1.41734	2.97e-23	0.949045	3.74e-23	0.635232	3.74e-23	-0.163681	2.15e-24
	386.86	-0.142297	1.78e-24	-0.242059	3.42e-24	0.449555	6.32e-24	0.649048	1.1e-23	0.969055	1.74e-23	1.11448	2.46e-23	1.01022	3.1e-23	0.458923	3.1e-23	-0.106409	1.78e-24
	387.86	-0.115939	1.48e-24	0.0616127	2.84e-24	0.0376481	5.24e-24	0.573842	9.11e-24	0.75945	1.44e-23	1.22754	2.04e-23	0.854543	2.57e-23	0.57668	2.57e-23	0.0730568	1.48e-24
	388.86	0.0514089	1.23e-24	0.107103	2.35e-24	0.180804	4.35e-24	1.07015	7.55e-24	0.747943	1.2e-23	1.03395	1.69e-23	1.02037	2.13e-23	0.693286	2.13e-23	-0.233808	1.23e-24
	389.86	0.0920574	1.02e-24	0.045396	1.95e-24	0.251941	3.6e-24	0.694415	6.26e-24	1.03548	9.93e-24	1.11366	1.4e-23	1.27745	1.77e-23	0.620654	1.77e-23	0.209947	1.02e-24
	390.86	-0.0136958	8.43e-25	0.0380925	1.62e-24	0.311814	2.99e-24	0.558975	5.19e-24	1.06255	8.23e-24	1.29383	1.16e-23	1.1678	1.47e-23	0.913376	1.47e-23	0.2667	8.43e-25
	391.86	-0.0425344	6.99e-25	0.0733103	1.34e-24	0.211877	2.48e-24	0.65902	4.31e-24	0.838372	6.82e-24	0.993904	9.64e-24	0.945184	1.21e-23	0.52279	1.21e-23	-0.198845	6.99e-25
	392.86	-0.0394675	5.79e-25	-0.00645	1.11e-24	0.168051	2.06e-24	0.701926	3.57e-24	0.828146	5.66e-24	1.14776	7.99e-24	1.14745	1.01e-23	0.435996	1.01e-23	-0.12391	5.79e-25
	393.86	-0.0826983	4.8e-25	0.179265	9.22e-25	0.245175	1.7e-24	0.726681	2.96e-24	0.848233	4.69e-24	1.32016	6.63e-24	1.14019	8.35e-24	0.802182	8.35e-24	-0.0303912	4.8e-25
	394.86	-0.14904	3.98e-25	0.141793	7.64e-25	0.42093	1.41e-24	0.632142	2.46e-24	0.720094	3.89e-24	1.38975	5.5e-24	1.14722	6.93e-24	0.78888	6.93e-24	0.0985491	3.98e-25
	395.86	-0.17461	3.3e-25	0.120159	6.34e-25	-0.0452214	1.17e-24	0.592565	2.04e-24	0.985998	3.23e-24	1.14778	4.56e-24	1.02796	5.74e-24	0.516485	5.74e-24	0.131603	3.3e-25
	396.86	-0.205365	2.74e-25	0.0870238	5.25e-25	0.00845	9.72e-25	0.64465	1.69e-24	0.891964	2.68e-24	1.14513	3.78e-24	0.962063	4.76e-24	0.748257	4.76e-24	-0.212445	2.74e-25
	397.86	-0.121198	2.27e-25	0.189959	4.36e-25	0.401157	8.06e-25	0.834263	1.4e-24	0.865177	2.22e-24	1.16368	3.13e-24	1.13761	3.95e-24	0.855838	3.95e-24	0.220141	2.27e-25
	398.86	-0.18564	1.88e-25	0.0778796	3.61e-25	0.236755	6.68e-25	0.630798	1.16e-24	1.00781	1.84e-24	0.92816	2.6e-24	1.38647	3.27e-24	0.446106	3.27e-24	0.0166614	1.88e-25
	399.86	-0.153489	1.56e-25	0.187362	3e-25	0.294641	5.54e-25	0.437097	9.63e-25	0.927393	1.53e-24	0.727493	2.15e-24	0.827967	2.72e-24	0.216486	2.72e-24	-0.235581	1.56e-25
	400.86	-0.124858	1.29e-25	0.305836	2.48e-25	0.302967	4.59e-25	0.397754	7.98e-25	0.856037	1.26e-24	1.00301	1.79e-24	1.06206	2.25e-24	0.589649	2.25e-24	-0.0772506	1.29e-25
	401.86	-0.139088	1.07e-25	0.261119	2.06e-25	0.382461	3.81e-25	0.668685	6.62e-25	0.965224	1.05e-24	0.847362	1.48e-24	0.824386	1.87e-24	0.44493	1.87e-24	-0.28603	1.07e-25
	402.86	0.11523	8.9e-26	0.149043	1.71e-25	0.331367	3.16e-25	0.638649	5.49e-25	1.03834	8.7e-25	0.911067	1.23e-24	1.20295	1.55e-24	0.791481	1.55e-24	0.320644	8.9e-26
	403.86	0.0245752	7.38e-26	0.251382	1.42e-25	0.225101	2.62e-25	0.619113	4.55e-25	0.969577	7.21e-25	1.01807	1.02e-24	1.05997	1.28e-24	0.621951	1.28e-24	-0.0379553	7.38e-26
	404.86	-0.196745	6.12e-26	-0.0316755	1.17e-25	0.127167	2.17e-25	0.614166	3.77e-25	1.09274	5.98e-25	1.13971	8.45e-25	1.03626	1.06e-24	0.791199	1.06e-24	-0.00146	6.12e-26
	405.86	0.0158184	5.08e-26	0.444163	9.74e-26	0.196697	1.8e-25	0.824322	3.13e-25	0.811474	4.96e-25	1.0843	7e-25	1.13313	8.83e-25	0.624798	8.83e-25	0.0806073	5.08e-26
	406.86	0.22431	4.21e-26	0.0495052	8.08e-26	0.434193	1.49e-25	0.48058	2.59e-25	1.2076	4.11e-25	1.31934	5.81e-25	1.15191	7.32e-25	0.583394	7.32e-25	-0.13122	4.21e-26
	407.86	0.0283113	3.49e-26	0.00274	6.7e-26	0.115499	1.24e-25	0.49233	2.15e-25	0.687337	3.41e-25	0.931143	4.82e-25	0.927724	6.07e-25	0.519399	6.07e-25	0.121207	3.49e-26
	408.86	-0.0727513	2.89e-26	-0.106107	5.55e-26	0.453497	1.03e-25	0.424871	1.78e-25	0.869848	2.83e-25	1.08167	3.99e-25	1.07978	5.03e-25	0.665197	5.03e-25	0.0693996	2.89e-26
	409.86	0.00796	2.4e-26	0.305048	4.6e-26	0.356111	8.51e-26	0.457154	1.48e-25	0.960725	2.34e-25	1.21783	3.31e-25	1.12146	4.17e-25	0.630311	4.17e-25	-0.106939	2.4e-26
	410.86	-0.0917548	1.99e-26	0.384228	3.82e-26	0.355593	7.06e-26	0.477754	1.23e-25	0.928194	1.94e-25	1.13844	2.75e-25	1.09204	3.46e-25	0.969637	3.46e-25	-0.010578	1.99e-26
	411.86	-0.172239	1.65e-26	-0.0571573	3.17e-26	0.0485739	5.85e-26	0.527761	1.02e-25	0.603231	1.61e-25	0.868136	2.28e-25	1.07253	2.87e-25	0.443868	2.87e-25	-0.087919	1.65e-26
	412.86	-0.165197	1.37e-26	-0.143102	2.62e-26	0.62275	4.85e-26	0.7902	8.43e-26	0.758614	1.34e-25	0.761103	1.89e-25	1.18964	2.38e-25	0.538338	2.38e-25	-0.0511831	1.37e-26
	413.86	-0.00756	1.13e-26	-0.108115	2.18e-26	0.156924	4.02e-26	0.601718	6.99e-26	0.680301	1.11e-25	0.970285	1.57e-25	1.11368	1.97e-25	0.681887	1.97e-25	-0.052939	1.13e-26
	414.86	0.037378	9.41e-27	0.124323	1.8e-26	0.0698808	3.34e-26	0.614681	5.8e-26	0.662807	9.19e-26	1.03399	1.3e-25	1.39148	1.64e-25	0.756587	1.64e-25	0.0256287	9.41e-27
	415.86	-0.0336746	7.8e-27	0.211076	1.5e-26	-0.00354	2.77e-26	0.555326	4.81e-26	0.982358	7.62e-26	1.03322	1.08e-25	0.843839	1.36e-25	0.758939	1.36e-25	0.243608	7.8e-27
	416.86	-0.175609	6.47e-27	-0.317577	1.24e-26	-0.0634142	2.29e-26	0.519655	3.99e-26	0.885744	6.32e-26	1.00225	8.92e-26	1.06754	1.12e-25	0.420137	1.12e-25	-0.393627	6.47e-27
	417.86	0.132996	5.36e-27	0.209778	1.03e-26	0.340479	1.9e-26	0.478266	3.31e-26	0.981837	5.24e-26	1.18195	7.4e-26	1.17379	9.33e-26	0.662348	9.33e-26	0.011078	5.36e-27
	418.86	0.0751118	4.45e-27	0.251107	8.53e-27	0.101379	1.58e-26	0.700103	2.74e-26	1.13336	4.34e-26	1.16157	6.14e-26	1.1878	7.73e-26	0.597442	7.73e-26	0.200051	4.45e-27
	419.86	-0.179766	3.69e-27	0.336836	7.07e-27	0.133202	1.31e-26	0.604546	2.27e-26	0.695641	3.6e-26	0.994947	5.09e-26	1.15243	6.41e-26	0.704247	6.41e-26	0.181898	3.69e-27
	420.86	0.179523	3.06e-27	-0.0272949	5.87e-27	0.39565	1.08e-26	0.87328	1.88e-26	0.969045	2.99e-26	1.26985	4.22e-26	1.19851	5.32e-26	1.00499	5.32e-26	-0.15022	3.06e-27
	421.86	0.0267596	2.54e-27	-0.126164	4.86e-27	-0.122774	8.99e-27	0.297789	1.56e-26	0.692778	2.48e-26	0.79681	3.5e-26	0.827726	4.41e-26	0.537352	4.41e-26	-0.119389	2.54e-27
	422.86	-0.0618289	2.1e-27	0.00555	4.03e-27	0.0378459	7.46e-27	0.594364	1.3e-26	0.762791	2.05e-26	0.915222	2.9e-26	1.08445	3.66e-26	0.477665	3.66e-26	0.12326	2.1e-27
	423.86	-0.133985	1.74e-27	0.0998407	3.34e-27	0.138381	6.18e-27	0.294906	1.07e-26	0.803176	1.7e-26	0.99544	2.41e-26	1.03108	3.03e-26	0.42897	3.03e-26	0.109728	1.74e-27
	424.86	-0.27355	1.45e-27	0.127451	2.77e-27	0.13628	5.13e-27	0.540486	8.91e-27	0.849507	1.41e-26	1.13947	1.99e-26	1.24071	2.51e-26	0.442524	2.51e-26	-0.184531	1.45e-27
	425.86	-0.194373	1.2e-27	0.0292904	2.3e-27	0.222516	4.25e-27	0.582959	7.39e-27	0.833417	1.17e-26	0.914758	1.65e-26	1.291	2.08e-26	0.667035	2.08e-26	0.0298092	1.2e-27
	426.86	-0.126715	9.94e-28	-0.00696	1.91e-27	0.317542	3.53e-27	0.518592	6.13e-27	0.753425	9.71e-27	1.11364	1.37e-26	1.21806	1.73e-26	0.235481	1.73e-26	0.0966733	9.94e-28
	427.86	0.0856095	8.24e-28	0.0358353	1.58e-27	0.209504	2.92e-27	0.582429	5.08e-27	0.927399	8.05e-27	0.965797	1.14e-26	1.05374	1.43e-26	0.484467	1.43e-26	0.0949174	8.24e-28
	428.86	0.176879	6.83e-28	0.201323	1.31e-27	0.214143	2.42e-27	0.764405	4.21e-27	1.16956	6.67e-27	1.01333	9.43e-27	1.23575	1.19e-26	0.643037	1.19e-26	0.328368	6.83e-28
	429.86	0.0899534	5.67e-28	0.196399	1.09e-27	0.373275	2.01e-27	0.501663	3.49e-27	1.21852	5.53e-27	1.20842	7.82e-27	1.32063	9.85e-27	0.592788	9.85e-27	0.180499	5.67e-28
	430.86	0.207389	4.7e-28	0.306022	9.01e-28	0.635999	1.67e-27	0.600355	2.9e-27	1.06407	4.59e-27	1.28133	6.48e-27	1.23338	8.17e-27	0.696912	8.17e-27	0.12606	4.7e-28
	431.86	-0.00849	3.9e-28	0.355038	7.48e-28	0.333462	1.38e-27	0.427486	2.4e-27	0.970119	3.81e-27	0.987362	5.38e-27	1.22223	6.77e-27	0.791225	6.77e-27	0.16882	3.9e-28
	432.86	-0.260996	3.23e-28	0.116568	6.2e-28	0.0511475	1.15e-27	0.488159	1.99e-27	0.683899	3.16e-27	0.904349	4.46e-27	0.971954	5.62e-27	0.531586	5.62e-27	-0.0368439	3.23e-28
	433.86	0.0959544	2.68e-28	0.125099	5.14e-28	0.365225	9.5e-28	0.531118	1.65e-27	1.10735	2.62e-27	1.29179	3.7e-27	1.26339	4.66e-27	0.597219	4.66e-27	0.00529	2.68e-28
	434.86	0.0564391	2.22e-28	-0.0800661	4.26e-28	0.175668	7.88e-28	0.466562	1.37e-27	0.696695	2.17e-27	1.08116	3.07e-27	1.38789	3.86e-27	0.68815	3.86e-27	-0.113147	2.22e-28
	435.86	0.0334717	1.84e-28	0.0884034	3.53e-28	0.0472637	6.53e-28	0.806114	1.14e-27	0.988609	1.8e-27	1.16915	2.54e-27	1.10244	3.2e-27	0.851921	3.2e-27	0.0287415	1.84e-28
	436.86	-0.170685	1.53e-28	-0.346253	2.93e-28	0.48606	5.42e-28	0.486334	9.42e-28	0.675055	1.49e-27	1.17044	2.11e-27	1.11545	2.66e-27	0.643073	2.66e-27	-0.198853	1.53e-28
	437.86	0.108976	1.27e-28	0.0130894	2.43e-28	0.441501	4.49e-28	0.433963	7.81e-28	0.929721	1.24e-27	0.969632	1.75e-27	1.04905	2.2e-27	0.707889	2.2e-27	0.00815	1.27e-28
	438.86	0.211364	1.05e-28	0.00064	2.01e-28	0.346224	3.73e-28	0.544161	6.47e-28	0.649294	1.03e-27	1.07593	1.45e-27	0.975649	1.83e-27	0.47278	1.83e-27	-0.189485	1.05e-28
	439.86	0.120792	8.71e-29	0.0827062	1.67e-28	0.0743628	3.09e-28	0.649619	5.37e-28	0.793052	8.5e-28	1.0416	1.2e-27	1.0483	1.51e-27	0.436057	1.51e-27	-0.0831874	8.71e-29
	440.86	-0.383464	7.22e-29	0.0229994	1.39e-28	0.18656	2.56e-28	0.526679	4.45e-28	1.0459	7.05e-28	1.36001	9.96e-28	1.15348	1.26e-27	0.757636	1.26e-27	0.106312	7.22e-29
	441.86	0.0527012	5.99e-29	0.281064	1.15e-28	0.193087	2.12e-28	0.448031	3.69e-28	0.846926	5.85e-28	1.05557	8.26e-28	1.22248	1.04e-27	0.547732	1.04e-27	0.187802	5.99e-29
	442.86	-0.3472	4.97e-29	-0.0446184	9.52e-29	0.193884	1.76e-28	0.376959	3.06e-28	0.81803	4.85e-28	0.947081	6.85e-28	1.15375	8.63e-28	0.450873	8.63e-28	0.0426008	4.97e-29
	443.86	0.0168531	4.12e-29	0.134254	7.9e-29	-0.0108341	1.46e-28	0.437103	2.54e-28	0.865692	4.02e-28	1.19627	5.68e-28	1.29437	7.16e-28	0.643829	7.16e-28	0.0136793	4.12e-29
	444.86	-0.231608	3.41e-29	0.347524	6.55e-29	0.367327	1.21e-28	0.95119	2.1e-28	1.04384	3.33e-28	1.23455	4.71e-28	1.10533	5.94e-28	0.606372	5.94e-28	0.128499	3.41e-29
	445.86	-0.146433	2.83e-29	-0.0680642	5.43e-29	0.229022	1e-28	0.285571	1.74e-28	0.635242	2.76e-28	1.04394	3.91e-28	1.18578	4.92e-28	0.359485	4.92e-28	-0.0667825	2.83e-29
	446.86	-0.448004	2.35e-29	0.0561159	4.5e-29	-0.0100434	8.33e-29	0.612118	1.45e-28	0.710995	2.29e-28	0.997827	3.24e-28	1.24203	4.08e-28	0.429013	4.08e-28	-0.30039	2.35e-29
	447.86	-0.227973	1.95e-29	0.00427	3.73e-29	0.398263	6.9e-29	0.764168	1.2e-28	0.831826	1.9e-28	1.05221	2.69e-28	1.14332	3.38e-28	0.378731	3.38e-28	-0.0186527	1.95e-29
	448.86	-0.241053	1.61e-29	-0.0275522	3.1e-29	0.429758	5.72e-29	0.693339	9.95e-29	0.925028	1.58e-28	1.38679	2.23e-28	1.27793	2.81e-28	0.704752	2.81e-28	0.0440421	1.61e-29
	449.86	0.111387	1.34e-29	0.0787945	2.57e-29	0.261839	4.75e-29	0.601957	8.25e-29	0.658659	1.31e-28	1.04004	1.85e-28	1.07641	2.33e-28	0.214171	2.33e-28	-0.20273	1.34e-29
	450.86	0.156582	1.11e-29	0.281002	2.13e-29	0.528984	3.94e-29	0.800377	6.84e-29	1.03442	1.08e-28	1.15942	1.53e-28	1.20058	1.93e-28	0.361015	1.93e-28	0.208096	1.11e-29
	451.86	0.0600213	9.2e-30	0.105553	1.77e-29	0.369864	3.26e-29	0.756857	5.67e-29	0.919821	8.99e-29	1.11913	1.27e-28	1.30318	1.6e-28	0.680014	1.6e-28	0.162316	9.2e-30
	452.86	-0.278537	7.63e-30	-0.0290861	1.46e-29	0.217311	2.71e-29	0.601162	4.7e-29	0.862575	7.45e-29	1.07824	1.05e-28	1.54983	1.33e-28	0.44305	1.33e-28	-0.133273	7.63e-30
	453.86	-0.0696615	6.33e-30	-0.13976	1.21e-29	0.130839	2.24e-29	0.582682	3.9e-29	0.787821	6.18e-29	0.87852	8.73e-29	1.11885	1.1e-28	0.745646	1.1e-28	0.0240275	6.33e-30
	454.86	-0.11496	5.25e-30	0.277435	1.01e-29	0.0425415	1.86e-29	0.51236	3.23e-29	0.862793	5.12e-29	0.858185	7.24e-29	1.08835	9.12e-29	0.458923	9.12e-29	-0.0556641	5.25e-30
	455.86	-0.207937	4.35e-30	-0.215535	8.34e-30	0.148814	1.54e-29	0.557658	2.68e-29	0.851084	4.25e-29	0.687113	6e-29	1.28993	7.56e-29	0.658152	7.56e-29	-0.356435	4.35e-30
	456.86	-0.0941264	3.61e-30	0.0873311	6.92e-30	0.124318	1.28e-29	0.604299	2.22e-29	0.838338	3.52e-29	1.17202	4.98e-29	1.00216	6.27e-29	0.724294	6.27e-29	0.149556	3.61e-30
	457.86	-0.25768	2.99e-30	-0.0105794	5.74e-30	0.378764	1.06e-29	0.812632	1.84e-29	0.65214	2.92e-29	1.06471	4.13e-29	1.02925	5.2e-29	0.656871	5.2e-29	0.145396	2.99e-30
	458.86	0.117849	2.48e-30	0.197774	4.76e-30	0.108968	8.8e-30	0.659231	1.53e-29	0.794851	2.42e-29	1.16759	3.42e-29	0.964925	4.31e-29	0.642537	4.31e-29	0.2842	2.48e-30
	459.86	-0.127736	2.06e-30	-0.146261	3.95e-30	0.289164	7.29e-30	0.420695	1.27e-29	0.859416	2.01e-29	0.982157	2.84e-29	1.1053	3.58e-29	0.689921	3.58e-29	0.295664	2.06e-30
	460.86	0.0761719	1.71e-30	0.0466919	3.27e-30	0.464935	6.05e-30	0.591003	1.05e-29	0.936768	1.67e-29	1.27747	2.35e-29	1.05762	2.96e-29	0.802429	2.96e-29	0.180023	1.71e-30
	461.86	-0.307668	1.41e-30	-0.174642	2.71e-30	-0.00875	5.02e-30	0.517314	8.72e-30	0.894328	1.38e-29	0.948313	1.95e-29	0.863627	2.46e-29	0.399027	2.46e-29	0.0539958	1.41e-30
	462.86	-0.0298157	1.17e-30	-0.00381	2.25e-30	0.389435	4.16e-30	0.656128	7.23e-30	0.692505	1.15e-29	1.04492	1.62e-29	0.900879	2.04e-29	0.276123	2.04e-29	-0.101746	1.17e-30
	463.86	-0.175374	9.72e-31	-0.318136	1.87e-30	0.350901	3.45e-30	0.742564	5.99e-30	0.810221	9.49e-30	0.857951	1.34e-29	1.07249	1.69e-29	0.728221	1.69e-29	-0.0465291	9.72e-31
	464.86	0.139201	8.06e-31	-0.000417	1.55e-30	0.468608	2.86e-30	0.82667	4.97e-30	0.96931	7.87e-30	1.17018	1.11e-29	1.32456	1.4e-29	0.747477	1.4e-29	0.142283	8.06e-31
	465.86	-0.0131327	6.68e-31	0.225362	1.28e-30	0.502981	2.37e-30	0.83373	4.12e-30	1.01854	6.53e-30	1.09362	9.22e-30	1.48473	1.16e-29	0.922475	1.16e-29	-0.0272624	6.68e-31
	466.86	0.0251261	5.54e-31	0.160502	1.06e-30	0.363902	1.97e-30	0.405589	3.42e-30	0.445872	5.41e-30	1.0233	7.65e-30	0.99644	9.64e-30	0.340434	9.64e-30	-0.0483602	5.54e-31
	467.86	-0.0277201	4.6e-31	0.258413	8.82e-31	0.582143	1.63e-30	0.732412	2.83e-30	0.685201	4.49e-30	0.934499	6.34e-30	1.14123	7.99e-30	0.802419	7.99e-30	-0.0176188	4.6e-31
	468.86	0.102498	3.81e-31	0.197225	7.31e-31	0.350637	1.35e-30	0.653249	2.35e-30	0.692769	3.72e-30	1.13894	5.26e-30	1.17849	6.63e-30	0.745138	6.63e-30	0.268056	3.81e-31
	469.86	0.0102946	3.16e-31	0.244883	6.06e-31	0.361552	1.12e-30	0.466532	1.95e-30	1.14198	3.09e-30	1.04597	4.36e-30	1.27299	5.49e-30	0.635752	5.49e-30	0.164927	3.16e-31
	470.86	-0.0233053	2.62e-31	0.143321	5.03e-31	0.0435893	9.3e-31	0.453257	1.62e-30	0.915415	2.56e-30	1.18034	3.62e-30	1.01441	4.56e-30	0.412333	4.56e-30	0.205546	2.62e-31
	471.86	-0.00273	2.17e-31	-0.154063	4.17e-31	0.507131	7.71e-31	0.529287	1.34e-30	0.833639	2.12e-30	0.795431	3e-30	1.19982	3.78e-30	0.6657	3.78e-30	0.17925	2.17e-31
	472.86	-0.264699	1.8e-31	-0.0582479	3.46e-31	-0.0861104	6.39e-31	0.283702	1.11e-30	0.809947	1.76e-30	0.800639	2.49e-30	0.950328	3.13e-30	0.609965	3.13e-30	-0.114766	1.8e-31
	473.86	0.101959	1.49e-31	-0.000946	2.87e-31	0.325867	5.3e-31	0.547241	9.21e-31	0.831299	1.46e-30	0.988403	2.06e-30	1.3006	2.6e-30	0.611786	2.6e-30	0.232361	1.49e-31
	474.86	-0.0123494	1.24e-31	0.0800578	2.38e-31	0.354533	4.39e-31	0.413401	7.64e-31	0.817759	1.21e-30	1.04832	1.71e-30	0.873789	2.15e-30	0.773265	2.15e-30	0.026652	1.24e-31
	475.86	-0.125661	1.03e-31	0.0940959	1.97e-31	0.331858	3.64e-31	0.67747	6.33e-31	0.941966	1e-30	0.799876	1.42e-30	1.3394	1.79e-30	0.606852	1.79e-30	0.0571086	1.03e-31
	476.86	-0.245962	8.52e-32	0.0925395	1.63e-31	0.201396	3.02e-31	0.623545	5.25e-31	1.24198	8.32e-31	0.836589	1.18e-30	0.800334	1.48e-30	0.684977	1.48e-30	-0.0874227	8.52e-32
	477.86	-0.194926	7.06e-32	-0.0564067	1.35e-31	0.0641683	2.51e-31	0.462087	4.35e-31	0.896138	6.9e-31	0.937642	9.75e-31	0.888875	1.23e-30	0.711019	1.23e-30	-0.116831	7.06e-32
	478.86	-0.0930786	5.86e-32	0.0469666	1.12e-31	0.212097	2.08e-31	0.561584	3.61e-31	0.837799	5.72e-31	0.730865	8.08e-31	0.935242	1.02e-30	0.597229	1.02e-30	0.214661	5.86e-32
	479.86	-0.36731	4.86e-32	-0.39679	9.32e-32	-0.0113525	1.72e-31	0.165497	2.99e-31	0.586243	4.74e-31	0.689453	6.7e-31	0.932129	8.44e-31	0.330811	8.44e-31	-0.301727	4.86e-32
	480.86	-0.133962	4.03e-32	-0.172017	7.72e-32	0.0837199	1.43e-31	0.739451	2.48e-31	0.582102	3.93e-31	0.863414	5.56e-31	1.12406	7e-31	0.436015	7e-31	0.183177	4.03e-32
	481.86	-0.217051	3.34e-32	0.220662	6.41e-32	0.297506	1.18e-31	0.595418	2.06e-31	1.05214	3.26e-31	0.890493	4.61e-31	1.1769	5.81e-31	0.537313	5.81e-31	0.0891317	3.34e-32
	482.86	0.121755	2.77e-32	-0.00773	5.31e-32	0.148794	9.82e-32	0.522512	1.71e-31	0.850301	2.7e-31	0.933187	3.82e-31	1.21413	4.81e-31	0.533925	4.81e-31	0.236532	2.77e-32
	483.86	-0.157176	2.3e-32	-0.0514628	4.4e-32	0.348806	8.14e-32	0.558431	1.42e-31	0.704214	2.24e-31	0.762868	3.17e-31	1.22039	3.99e-31	0.637838	3.99e-31	0.124044	2.3e-32
	484.86	0.139476	1.9e-32	0.0264079	3.65e-32	0.281352	6.75e-32	0.536326	1.17e-31	1.00865	1.86e-31	0.974345	2.63e-31	0.967784	3.31e-31	0.549296	3.31e-31	0.158946	1.9e-32
	485.86	0.00534	1.58e-32	0.102448	3.03e-32	0.124573	5.6e-32	0.663147	9.73e-32	0.848755	1.54e-31	1.1496	2.18e-31	1.25867	2.74e-31	0.659729	2.74e-31	-0.0345459	1.58e-32
	486.86	0.0183716	1.31e-32	0.150604	2.51e-32	0.150085	4.64e-32	0.448822	8.07e-32	0.826599	1.28e-31	0.713409	1.81e-31	1.21466	2.28e-31	0.76413	2.28e-31	0.11673	1.31e-32
	487.86	0.210571	1.09e-32	-0.0314026	2.08e-32	0.103241	3.85e-32	0.725372	6.69e-32	0.868011	1.06e-31	1.10638	1.5e-31	1.3006	1.89e-31	0.808685	1.89e-31	0.0401917	1.09e-32
	488.86	-0.326935	9e-33	-0.0501709	1.73e-32	0.300873	3.19e-32	0.55896	5.55e-32	1.08286	8.79e-32	0.99231	1.24e-31	1.1803	1.56e-31	0.612579	1.56e-31	0.200348	9e-33
	489.86	-0.330078	7.46e-33	0.181091	1.43e-32	0.161041	2.65e-32	0.257416	4.6e-32	0.984436	7.29e-32	0.854828	1.03e-31	1.02249	1.3e-31	0.375854	1.3e-31	-0.129333	7.46e-33
	490.86	-0.0233053	6.19e-33	-0.0934041	1.19e-32	0.124827	2.19e-32	0.69932	3.81e-32	0.861491	6.04e-32	1.32331	8.54e-32	1.0691	1.08e-31	0.572459	1.08e-31	0.0547587	6.19e-33
	491.86	-0.05012	5.13e-33	0.0274557	9.84e-33	0.1574	1.82e-32	0.558462	3.16e-32	0.853444	5.01e-32	0.855855	7.08e-32	0.940725	8.92e-32	0.557363	8.92e-32	0.142019	5.13e-33
	492.86	-0.199066	4.25e-33	0.176147	8.16e-33	0.0514221	1.51e-32	0.418884	2.62e-32	0.757599	4.16e-32	0.798309	5.87e-32	0.911285	7.4e-32	0.65686	7.4e-32	-0.0913086	4.25e-33
	493.86	-0.31366	3.53e-33	0.0834351	6.77e-33	0.154022	1.25e-32	0.369141	2.17e-32	0.683655	3.45e-32	0.998566	4.87e-32	0.924042	6.13e-32	0.270386	6.13e-32	-0.0418396	3.53e-33
	494.86	0.0805969	2.93e-33	0.302704	5.61e-33	0.334991	1.04e-32	0.596222	1.8e-32	0.951355	2.86e-32	1.09909	4.04e-32	1.25974	5.09e-32	0.542786	5.09e-32	0.245392	2.93e-33
	495.86	-0.155853	2.43e-33	-0.0189209	4.65e-33	0.23996	8.6e-33	0.763672	1.5e-32	0.828186	2.37e-32	0.957947	3.35e-32	1.04434	4.22e-32	0.628204	4.22e-32	0.0909729	2.43e-33
	496.86	-0.00248	2.01e-33	0.248525	3.86e-33	-0.0348002	7.13e-33	0.633443	1.24e-32	0.860464	1.96e-32	1.04256	2.78e-32	1.34228	3.5e-32	0.678457	3.5e-32	0.169362	2.01e-33
	497.86	-0.00977	1.67e-33	0.0576477	3.2e-33	0.356354	5.92e-33	0.703491	1.03e-32	0.84613	1.63e-32	0.962616	2.3e-32	0.963104	2.9e-32	0.60788	2.9e-32	0.0128479	1.67e-33
	498.86	0.266561	1.38e-33	0.222249	2.65e-33	0.0897115	4.91e-33	0.657949	8.52e-33	0.785726	1.35e-32	0.998311	1.91e-32	1.06286	2.4e-32	0.802968	2.4e-32	0.0813497	1.38e-33
	499.86	-0.173055	1.15e-33	-0.138448	2.2e-33	0.269633	4.07e-33	0.504283	7.07e-33	0.896128	1.12e-32	1.02903	1.58e-32	1.34748	1.99e-32	0.645396	1.99e-32	0.0870463	1.15e-33
	500.86	0.00691	9.51e-34	0.035258	1.82e-33	0.256633	3.37e-33	0.581889	5.86e-33	0.748759	9.29e-33	0.900401	1.31e-32	1.0251	1.65e-32	0.441752	1.65e-32	-0.0915731	9.51e-34
	501.86	0.0602824	7.88e-34	0.0300395	1.51e-33	0.249858	2.8e-33	0.699351	4.86e-33	0.861521	7.7e-33	1.27565	1.09e-32	1.30894	1.37e-32	0.699046	1.37e-32	-0.0225728	7.88e-34
	502.86	0.199117	6.54e-34	0.0641683	1.25e-33	0.233968	2.32e-33	0.452199	4.03e-33	0.631582	6.39e-33	1.06603	9.02e-33	0.921193	1.14e-32	0.5613	1.14e-32	-0.0611064	6.54e-34
	503.86	-0.184245	5.42e-34	0.165975	1.04e-33	0.0959371	1.92e-33	0.582937	3.34e-33	0.884176	5.29e-33	0.866292	7.48e-33	0.740987	9.43e-33	0.506856	9.43e-33	0.054006	5.42e-34
	504.86	-0.300639	4.5e-34	0.169881	8.62e-34	0.16625	1.59e-33	0.633718	2.77e-33	0.741994	4.39e-33	1.29284	6.2e-33	0.863637	7.82e-33	0.6256	7.82e-33	-0.138987	4.5e-34
	505.86	0.0189006	3.73e-34	0.170664	7.15e-34	0.271708	1.32e-33	0.680583	2.3e-33	1.26777	3.64e-33	0.931132	5.14e-33	1.24879	6.48e-33	0.633403	6.48e-33	-0.0913289	3.73e-34
	506.86	0.200144	3.09e-34	-0.0949605	5.93e-34	0.0834453	1.1e-33	0.661845	1.91e-33	0.751353	3.02e-33	0.974101	4.26e-33	1.10346	5.37e-33	0.463877	5.37e-33	0.250865	3.09e-34
	507.86	-0.0698954	2.56e-34	0.0881246	4.92e-34	0.261037	9.09e-34	0.713674	1.58e-33	0.766469	2.5e-33	1.10872	3.54e-33	1.14672	4.46e-33	0.639943	4.46e-33	0.200338	2.56e-34
	508.86	-0.196493	2.13e-34	-0.0415853	4.08e-34	0.0626017	7.54e-34	0.583201	1.31e-33	0.847697	2.08e-33	1.34623	2.93e-33	0.979502	3.69e-33	0.558665	3.69e-33	0.0323588	2.13e-34
	509.86	-0.0803223	1.76e-34	-0.177765	3.38e-34	0.167023	6.25e-34	0.558716	1.09e-33	0.96463	1.72e-33	1.11392	2.43e-33	1.3316	3.06e-33	0.553711	3.06e-33	0.0602417	1.76e-34

## Sheet: Figure 4c
Figure 4c	ex vivo imaging
1 h
organ	AF680-MC-FN-010-Trimer			AF680-MC-FN-016-Trimer			AF680-MC-FN-0115-Trimer
heart	5760000000	5900000000	4110000000	2980000000	1910000000	2550000000	2960000000	3030000000	1860000000
lung	23300000000	19400000000	23900000000	23900000000	17000000000	14600000000	14800000000	11900000000	9030000000
liver	93800000000	71800000000	74300000000	50900000000	44700000000	46000000000	19400000000	17400000000	10300000000
spleen	11300000000	10700000000	7090000000	6490000000	5160000000	5660000000	3810000000	4500000000	4170000000
kidney	52100000000	39100000000	33800000000	75000000000	40300000000	77400000000	108000000000	92900000000	83600000000
tumor	56100000000	34600000000	41600000000	47500000000	33300000000	13200000000	7780000000	10100000000	6720000000
2 h
organ	AF680-MC-FN-010-Trimer			AF680-MC-FN-016-Trimer			AF680-MC-FN-0115-Trimer
heart	4610000000	2840000000	1820000000	3080000000	3330000000	1660000000	1760000000	750000000	1210000000
lung	10300000000	18400000000	11600000000	13100000000	13500000000	8460000000	3310000000	2870000000	3010000000
liver	34000000000	44700000000	28500000000	13600000000	29300000000	11500000000	4130000000	5070000000	5940000000
spleen	4080000000	5800000000	4440000000	3480000000	6080000000	3900000000	1930000000	2230000000	1710000000
kidney	17500000000	9170000000	7390000000	47300000000	72900000000	14800000000	59600000000	15400000000	23800000000
tumor	29000000000	64000000000	46400000000	28300000000	19900000000	42600000000	4840000000	4410000000	5490000000
6 h
organ	AF680-MC-FN-010-Trimer			AF680-MC-FN-016-Trimer			AF680-MC-FN-0115-Trimer
heart	1750000000	1710000000	1470000000	1480000000	1460000000	1700000000	1030000000	871000000	946000000
lung	6710000000	3730000000	2490000000	5110000000	4870000000	4020000000	2860000000	2150000000	1480000000
liver	25700000000	16400000000	7690000000	10700000000	14200000000	5090000000	3320000000	3420000000	2270000000
spleen	3020000000	3260000000	2030000000	2070000000	1600000000	2690000000	2410000000	1070000000	1410000000
kidney	6660000000	4930000000	4340000000	12200000000	8170000000	17800000000	16800000000	11500000000	13200000000
tumor	30200000000	23700000000	19300000000	19600000000	10900000000	15100000000	3990000000	2560000000	2380000000
values are presented as Total Radiant Efficiency [p/s] / [µW/cm²] normalized to respective organ weight [g]

## Sheet: Figure 4e
Figure 4e
1 h
	AF680-MC-FN-010-Trimer			Competitive			AF680-MC-FN-0115-Trimer
organ
lung	3.66611e+09	3.97277e+09	4.14359e+09	4.63352e+09	5.48516e+09	4.3467e+09	2.27638e+09	1.64362e+09	1.75042e+09
liver	1.2119e+10	1.04525e+10	2.07131e+10	2.09843e+10	1.89756e+10	2.96128e+10	3.04837e+09	2.9812e+09	2.96961e+09
kidney	3.08974e+09	2483500000	4.45171e+09	1.07243e+10	1.21695e+10	1.24249e+10	2.68796e+10	1.24915e+10	5.00256e+10
tumor	3400000000	1.7172e+09	3.17843e+09	2.48497e+09	2.97289e+09	2.74419e+09	9.60727e+08	1.02213e+09	1.11908e+09
2 h
	AF680-MC-FN-010-Trimer			Competitive			AF680-MC-FN-0115-Trimer
organ
lung	1.59286e+09	1.22476e+09	2.10138e+09	2.97974e+09	3.68789e+09	2344400000	5.72603e+08	7.45854e+08	6.85778e+08
liver	4.06395e+09	2.75884e+09	3.39534e+09	1.73272e+10	1.38213e+10	2.13433e+10	1.1042e+09	1.64246e+09	1.02573e+09
kidney	8.7362e+08	1.22906e+09	1929000000	5.96998e+09	5.29847e+09	8.26042e+09	1.00024e+10	9.8729e+09	7.29195e+09
tumor	4.77844e+09	1.84225e+09	2.83383e+09	2.3066e+09	1.98072e+09	2.1163e+09	6.04814e+08	5.66796e+08	6.25824e+08
6 h
	AF680-MC-FN-010-Trimer			Competitive			AF680-MC-FN-0115-Trimer
organ
lung	5.41892e+08	6.20297e+08	5.20763e+08	9.64796e+08	6.51351e+08	385000000	5.86243e+08	4.01439e+08	3.88996e+08
liver	7.44562e+08	1.37642e+09	9.4023e+08	1.38123e+09	2.10576e+09	1.98791e+09	5.11063e+08	4.46099e+08	5.04129e+08
kidney	4.87707e+08	8.39216e+08	5.18664e+08	1.54428e+09	1.56198e+09	1.05351e+09	1.68333e+09	1.56255e+09	1.79896e+09
tumor	1.57472e+09	3.30415e+09	2.08284e+09	1.22999e+09	1.28235e+09	1.30072e+09	2.57765e+08	2.583e+08	3.09751e+08
values are presented as Total Radiant Efficiency [p/s] / [µW/cm²] normalized to respective organ weight [g]

## Sheet: Figure S1a
Figure S1a	SDS-PAGE
			MW, kD
						1	2	3	4	5	6	7
										6
															1	Marker Precision Plus
			250												2	FN-6789 reduced
			150												3	FN-67B89 reduced
															4	FN-67B89 non-reduced
			100												5	FN-6789 non-reduced
			75												6	FN-B reduced
															7	FN-B non-reduced
			50
			37
			25
			20
			15
			10

## Sheet: Figure S1b
Figure S1b	ELISA
anti-his ab		FN-B		FN-67B89		FN-6789
		1.5186	1.5117	1.9307	1.8913	1.8247	1.7961
		FN-B		FN-67B89		FN-6789
anti-EDB (BC-1) ab		0.0535	0.0495	0.4904	0.4966	0.0769	0.0755
values are presented as absorbance at 450 nm

## Sheet: Figure S2
Figure S2	ELISA
	FN-B		T7-His-TEV-B		FN-67B89		FN-B(8-14)		FN-6789		streptavidin		milk powder		bovine serum albumine		lysozyme		ovalbumine		aldolase
MC-FN-010	1.68085	1.66343	1.69079	1.74699	1.57081	1.62917	1.50461	1.50274	0.65036	0.659908	0.170231	0.168557	0.443416	0.461822	0.102808	0.0907011	0.214326	0.222939	0.335097	0.265951	0.532936	0.532493
MC-FN-030	1.07631	1.16814	1.13561	1.14402	1.13802	1.10086	1.10564	1.07222	0.154827	0.150004	0.0425699	0.0421762	0.0401585	0.0386821	0.0295775	0.0286917	0.0558577	0.0818918	0.0377962	0.0384852	0.0717045	0.07136
MC-FN-040	1.70048	1.85472	1.69852	1.80497	1.78435	1.69261	1.58567	1.67037	0.620537	0.671522	0.083565	0.0834174	0.295234	0.322252	0.0408967	0.0420778	0.114373	0.106646	0.0733286	0.0779547	0.242476	0.210045
MC-FN-050	1.42424	1.35061	1.39703	1.46173	1.37319	1.25467	1.22057	1.22121	0.575399	0.556039	0.0688248	0.113892	0.375635	0.467945	0.03677	0.0343217	0.0904516	0.100336	0.13765	0.140597	0.26673	0.2534
MC-FN-060	1.4052	1.33297	1.46237	1.36362	1.34929	1.24139	1.15311	1.19333	0.88833	0.895312	0.149347	0.14309	1.07059	1.02485	0.0559485	0.0532281	0.182626	0.189654	0.186163	0.170838	0.463139	0.439608
MC-Myc-010	0.0604371	0.0630667	0.0697769	0.0713185	0.105459	0.101197	0.0680994	0.0661045	0.122778	0.113665	0.0602557	0.0460646	0.0372234	0.0384023	0.0264781	0.0266594	0.057354	0.0671926	0.0308306	0.0306946	0.121509	0.125227
PBS	0.0272035	0.025662	0.0321908	0.0305132	0.0262967	0.0270221	0.0312387	0.0349565	0.0311933	0.0283823	0.0311933	0.0316467	0.028473	0.0270675	0.0267954	0.0258886	0.0525027	0.0397624	0.0250272	0.025662	0.0298785	0.0310573
values are presented as absorbance at 450 nm

[truncated: 4 more sheets: Figure S3a , Figure S3b, Figure S4, Figure S7b]
